# Supplementary material for: 5-Bromo-2-(4-fluoro­phen­yl)-7-methyl-3-phenyl­sulfinyl-1-benzo­furan
Source: Acta Crystallogr Sect E Struct Rep Online. 2013 Jun 22;69(Pt 7):o1135. doi: 10.1107/S1600536813016760 (PMC3770401; doi:10.1107/S1600536813016760)
Supplement: Supplementary file 1 [file e-69-o1135-sup1.cif]

##############################################################################
#                                                                            #
# This CIF contains the data in a paper accepted for publication in          #
# Acta Crystallographica Section E. It conforms to the requirements of       #
# Notes for Authors for Acta Crystallographica Section E, and has been       #
# peer reviewed under the auspices of the IUCr Commission on Journals.       #
#                                                                            #
# Full details of the Crystallographic Information File format               #
# are given in the paper "The Crystallographic Information File (CIF):       #
# a New Standard Archive File for Crystallography" by S. R. Hall, F. H.      #
# Allen and I. D. Brown [Acta Cryst. (1991), A47, 655-685].                  #
#                                                                            #
# The current version of the core CIF dictionary is obtainable from          #
# ftp://ftp.iucr.org/pub/cif_core.dic.                                       #
#                                                                            #
# Software is freely available for graphical display of the structure(s)     #
# in this CIF. For information consult the CIF software page                 #
# http://www.iucr.org/resources/cif/software.                                #
#                                                                            #
# This file may be used for bona fide research purposes within the           #
# scientific community so long as proper attribution is given to the journal # 
# article from which it was obtained.                                        #
#                                                                            #
##############################################################################
data_global
_audit_creation_method     'form.cif (version 2.0)'
_journal_data_validation_number     ?
_journal_date_recd_electronic     2013-06-12
_journal_date_accepted     2013-06-17
_journal_name_full     'Acta Crystallographica, Section E'
_journal_year     2013
_journal_volume     69
_journal_issue      7
_journal_page_first     o1135
_journal_page_last     o1135
_journal_paper_category     QO
_journal_paper_doi     10.1107/S1600536813016760
_journal_coeditor_code     XU5714
_publ_contact_author_name     'Prof. Uk Lee'
_publ_contact_author_address
;
 Department of Chemistry, Pukyong National University, 599-1 Daeyeon 3-dong
 Nam-gu, Busan 608-737, Republic of Korea
;
_publ_contact_author_email     'uklee@pknu.ac.kr'
_publ_contact_author_fax     '+82-51-629-5583'
_publ_contact_author_phone     '+82-51-629-5596'
_publ_section_title
;
5-Bromo-2-(4-fluorophenyl)-7-methyl-3-phenylsulfinyl-1-benzofuran
;
loop_
    _publ_author_name
    _publ_author_address
    'Choi, Hong Dae'
;
 Department of Chemistry, Dongeui University, San 24 Kaya-dong
 Busanjin-gu, Busan 614-714, Republic of Korea
;
    'Seo, Pil Ja'
;
 Department of Chemistry, Dongeui University, San 24 Kaya-dong
 Busanjin-gu, Busan 614-714, Republic of Korea
;
    'Lee, Uk'
;
 Department of Chemistry, Pukyong National University,
 599-1 Daeyeon 3-dong
 Nam-gu, Busan 608-737, Republic of Korea
;
_publ_section_synopsis     .
data_I
_chemical_name_systematic
;
5-Bromo-2-(4-fluorophenyl)-7-methyl-3-phenylsulfinyl-1-benzofuran
;
_chemical_name_common     ?
_chemical_formula_moiety     'C21 H14 Br F O2 S'
_chemical_formula_sum     'C21 H14 Br F O2 S'
_chemical_formula_iupac     'C21 H14 Br F O2 S'
_chemical_formula_weight     429.29
_chemical_melting_point_gt     485
_chemical_melting_point_lt     486
_symmetry_cell_setting     triclinic
_symmetry_space_group_name_H-M     'P -1'
_symmetry_space_group_name_Hall     '-P 1'
loop_
    _symmetry_equiv_pos_as_xyz
    'x, y, z'
    '-x, -y, -z'
_cell_length_a     7.9961(2)
_cell_length_b     10.6641(2)
_cell_length_c     11.1695(2)
_cell_angle_alpha     71.9800(10)
_cell_angle_beta     74.6940(10)
_cell_angle_gamma     79.9640(10)
_cell_volume     869.13(3)
_cell_formula_units_Z     2
_cell_measurement_reflns_used     9897
_cell_measurement_theta_min     2.40
_cell_measurement_theta_max     28.23
_cell_measurement_temperature     173(2)
_exptl_crystal_description     'block'
_exptl_crystal_colour     'colourless'
_exptl_crystal_size_max     0.30
_exptl_crystal_size_mid     0.24
_exptl_crystal_size_min     0.18
_exptl_crystal_density_diffrn     1.640
_exptl_crystal_density_meas     ?
_exptl_crystal_density_method     'not measured'
_exptl_crystal_F_000     432
_exptl_absorpt_coefficient_mu     2.508
_exptl_absorpt_correction_type     multi-scan
_exptl_absorpt_process_details     '(<i>SADABS</i>; Bruker, 2009)'
_exptl_absorpt_correction_T_min     0.5229
_exptl_absorpt_correction_T_max     0.6652
_exptl_special_details
;
;
_diffrn_ambient_temperature     173(2)
_diffrn_radiation_type     MoK\a
_diffrn_radiation_wavelength     0.71073
_diffrn_radiation_source     'rotating anode'
_diffrn_radiation_monochromator     'graphite multilayer'
_diffrn_measurement_device_type     'Bruker SMART APEXII CCD'
_diffrn_measurement_method     '\f and \w scans'
_diffrn_detector_area_resol_mean     10.0
_diffrn_reflns_number     20230
_diffrn_reflns_av_R_equivalents     0.0416
_diffrn_reflns_av_sigmaI/netI     0.0290
_diffrn_reflns_theta_min     1.97
_diffrn_reflns_theta_max     28.35
_diffrn_reflns_theta_full     28.35
_diffrn_measured_fraction_theta_max     0.994
_diffrn_measured_fraction_theta_full     0.994
_diffrn_reflns_limit_h_min     -10
_diffrn_reflns_limit_h_max     10
_diffrn_reflns_limit_k_min     -14
_diffrn_reflns_limit_k_max     14
_diffrn_reflns_limit_l_min     -14
_diffrn_reflns_limit_l_max     14
_diffrn_standards_number     0
_diffrn_standards_interval_count     ?
_diffrn_standards_interval_time     ?
_diffrn_standards_decay_%     ?
_refine_special_details
;
 Refinement of F^2^ against ALL reflections.  The weighted R-factor wR and
 goodness of fit S are based on F^2^, conventional R-factors R are based
 on F, with F set to zero for negative F^2^. The threshold expression of
 F^2^ > 2sigma(F^2^) is used only for calculating R-factors(gt) etc. and is
 not relevant to the choice of reflections for refinement.  R-factors based
 on F^2^ are statistically about twice as large as those based on F, and R-
 factors based on ALL data will be even larger.
;
_reflns_number_total     4315
_reflns_number_gt     3839
_reflns_threshold_expression     I>2\s(I)
_refine_ls_structure_factor_coef     Fsqd
_refine_ls_matrix_type     full
_refine_ls_R_factor_all     0.0348
_refine_ls_R_factor_gt     0.0287
_refine_ls_wR_factor_gt     0.0722
_refine_ls_wR_factor_ref     0.0754
_refine_ls_goodness_of_fit_ref     1.048
_refine_ls_restrained_S_all     1.048
_refine_ls_number_reflns     4315
_refine_ls_number_parameters     236
_refine_ls_number_restraints     0
_refine_ls_hydrogen_treatment     constr
_refine_ls_weighting_scheme     calc
_refine_ls_weighting_details
         'calc w=1/[\s^2^(Fo^2^)+(0.0333P)^2^+0.4794P] where P=(Fo^2^+2Fc^2^)/3'
_atom_sites_solution_hydrogens     difmap
_atom_sites_solution_primary     direct
_atom_sites_solution_secondary     difmap
_refine_ls_shift/su_max     0.003
_refine_ls_shift/su_mean     0.000
_refine_diff_density_max     0.410
_refine_diff_density_min     -0.544
_refine_ls_extinction_method     none
_refine_ls_extinction_coef     ?
loop_
    _atom_type_symbol
    _atom_type_description
    _atom_type_scat_dispersion_real
    _atom_type_scat_dispersion_imag
    _atom_type_scat_source
    'C' 'C' 0.0033 0.0016
                         'International Tables Vol C Tables 4.2.6.8 and 6.1.1.4'
    'H' 'H' 0.0000 0.0000
                         'International Tables Vol C Tables 4.2.6.8 and 6.1.1.4'
    'O' 'O' 0.0106 0.0060
                         'International Tables Vol C Tables 4.2.6.8 and 6.1.1.4'
    'F' 'F' 0.0171 0.0103
                         'International Tables Vol C Tables 4.2.6.8 and 6.1.1.4'
    'S' 'S' 0.1246 0.1234
                         'International Tables Vol C Tables 4.2.6.8 and 6.1.1.4'
    'Br' 'Br' -0.2901 2.4595
                         'International Tables Vol C Tables 4.2.6.8 and 6.1.1.4'
_computing_data_collection     '<i>APEX2</i> (Bruker, 2009)'
_computing_cell_refinement     '<i>SAINT</i> (Bruker, 2009)'
_computing_data_reduction     '<i>SAINT</i> (Bruker, 2009)'
_computing_structure_solution     '<i>SHELXS97</i> (Sheldrick, 2008)'
_computing_structure_refinement     '<i>SHELXL97</i> (Sheldrick, 2008)'
_computing_molecular_graphics
;
<i>ORTEP-3 for Windows</i> (Farrugia, 2012) and
<i>DIAMOND</i> (Brandenburg, 1998)
;
_computing_publication_material     '<i>SHELXL97</i> (Sheldrick, 2008)'
loop_
    _atom_site_type_symbol
    _atom_site_label
    _atom_site_fract_x
    _atom_site_fract_y
    _atom_site_fract_z
    _atom_site_U_iso_or_equiv
    _atom_site_adp_type
    _atom_site_calc_flag
    _atom_site_refinement_flags
    _atom_site_occupancy
    _atom_site_symmetry_multiplicity
    _atom_site_disorder_assembly
    _atom_site_disorder_group
    Br Br1 0.53307(3) 0.21563(2) 1.020561(18) 0.03609(8) Uani d . 1 2 . .
    S S1 0.37815(5) 0.14799(4) 0.52980(4) 0.02275(10) Uani d . 1 2 . .
    F F1 0.03254(17) 0.61879(13) 0.03936(11) 0.0404(3) Uani d . 1 2 . .
    O O1 0.26465(16) 0.51907(12) 0.55316(11) 0.0224(2) Uani d . 1 2 . .
    O O2 0.53338(17) 0.07965(13) 0.58227(14) 0.0314(3) Uani d . 1 2 . .
    C C1 0.3368(2) 0.30250(16) 0.56610(16) 0.0210(3) Uani d . 1 2 . .
    C C2 0.3727(2) 0.32575(17) 0.67753(17) 0.0218(3) Uani d . 1 2 . .
    C C3 0.4376(2) 0.24909(18) 0.78483(17) 0.0245(3) Uani d . 1 2 . .
    H H3 0.4730 0.1570 0.7975 0.029 Uiso calc R 1 2 . .
    C C4 0.4476(2) 0.31452(19) 0.87148(17) 0.0266(4) Uani d . 1 2 . .
    C C5 0.3997(2) 0.44971(19) 0.85545(17) 0.0268(4) Uani d . 1 2 . .
    H H5 0.4103 0.4888 0.9185 0.032 Uiso calc R 1 2 . .
    C C6 0.3367(2) 0.52804(18) 0.74877(17) 0.0236(3) Uani d . 1 2 . .
    C C7 0.3256(2) 0.46035(17) 0.66358(16) 0.0217(3) Uani d . 1 2 . .
    C C8 0.2727(2) 0.42141(16) 0.49445(16) 0.0207(3) Uani d . 1 2 . .
    C C9 0.2845(3) 0.67413(19) 0.7268(2) 0.0319(4) Uani d . 1 2 . .
    H H9A 0.2781 0.7145 0.6363 0.048 Uiso calc R 1 2 . .
    H H9B 0.3711 0.7146 0.7468 0.048 Uiso calc R 1 2 . .
    H H9C 0.1703 0.6887 0.7830 0.048 Uiso calc R 1 2 . .
    C C10 0.2095(2) 0.46846(17) 0.37493(16) 0.0216(3) Uani d . 1 2 . .
    C C11 0.2097(2) 0.38651(18) 0.29886(17) 0.0264(4) Uani d . 1 2 . .
    H H11 0.2505 0.2953 0.3251 0.032 Uiso calc R 1 2 . .
    C C12 0.1508(3) 0.4366(2) 0.18517(18) 0.0287(4) Uani d . 1 2 . .
    H H12 0.1520 0.3810 0.1328 0.034 Uiso calc R 1 2 . .
    C C13 0.0906(2) 0.56897(19) 0.15021(17) 0.0274(4) Uani d . 1 2 . .
    C C14 0.0875(2) 0.65295(19) 0.22250(18) 0.0295(4) Uani d . 1 2 . .
    H H14 0.0446 0.7437 0.1960 0.035 Uiso calc R 1 2 . .
    C C15 0.1482(2) 0.60225(18) 0.33472(17) 0.0258(4) Uani d . 1 2 . .
    H H15 0.1482 0.6592 0.3854 0.031 Uiso calc R 1 2 . .
    C C16 0.1908(2) 0.07458(17) 0.64136(18) 0.0240(3) Uani d . 1 2 . .
    C C17 0.2020(3) 0.00195(19) 0.7657(2) 0.0320(4) Uani d . 1 2 . .
    H H17 0.3086 -0.0096 0.7921 0.038 Uiso calc R 1 2 . .
    C C18 0.0577(3) -0.0536(2) 0.8510(2) 0.0418(5) Uani d . 1 2 . .
    H H18 0.0643 -0.1030 0.9368 0.050 Uiso calc R 1 2 . .
    C C19 -0.0970(3) -0.0370(2) 0.8114(3) 0.0456(6) Uani d . 1 2 . .
    H H19 -0.1967 -0.0747 0.8706 0.055 Uiso calc R 1 2 . .
    C C20 -0.1076(3) 0.0339(2) 0.6864(3) 0.0451(6) Uani d . 1 2 . .
    H H20 -0.2138 0.0444 0.6598 0.054 Uiso calc R 1 2 . .
    C C21 0.0378(3) 0.0897(2) 0.6001(2) 0.0323(4) Uani d . 1 2 . .
    H H21 0.0324 0.1376 0.5138 0.039 Uiso calc R 1 2 . .
loop_
    _atom_site_aniso_label
    _atom_site_aniso_U_11
    _atom_site_aniso_U_22
    _atom_site_aniso_U_33
    _atom_site_aniso_U_12
    _atom_site_aniso_U_13
    _atom_site_aniso_U_23
    Br1 0.03889(12) 0.04419(13) 0.02697(11) -0.00605(9) -0.01581(8) -0.00429(8)
    S1 0.0246(2) 0.0195(2) 0.0269(2) 0.00332(16) -0.00942(17) -0.01036(16)
    F1 0.0500(7) 0.0448(7) 0.0276(6) -0.0031(6) -0.0208(5) -0.0026(5)
    O1 0.0284(6) 0.0190(6) 0.0217(6) -0.0010(5) -0.0067(5) -0.0080(5)
    O2 0.0268(6) 0.0291(7) 0.0435(8) 0.0083(5) -0.0169(6) -0.0160(6)
    C1 0.0225(8) 0.0198(8) 0.0220(8) -0.0013(6) -0.0052(6) -0.0078(6)
    C2 0.0198(7) 0.0231(8) 0.0241(8) -0.0029(6) -0.0045(6) -0.0088(7)
    C3 0.0234(8) 0.0241(8) 0.0263(8) -0.0025(7) -0.0070(7) -0.0063(7)
    C4 0.0241(8) 0.0333(10) 0.0228(8) -0.0071(7) -0.0073(7) -0.0045(7)
    C5 0.0267(9) 0.0341(10) 0.0237(8) -0.0087(7) -0.0028(7) -0.0132(7)
    C6 0.0230(8) 0.0252(9) 0.0248(8) -0.0069(7) -0.0013(7) -0.0108(7)
    C7 0.0227(8) 0.0226(8) 0.0202(8) -0.0042(6) -0.0041(6) -0.0062(6)
    C8 0.0218(8) 0.0204(8) 0.0216(8) -0.0022(6) -0.0033(6) -0.0096(6)
    C9 0.0400(11) 0.0273(9) 0.0325(10) -0.0052(8) -0.0068(8) -0.0142(8)
    C10 0.0202(8) 0.0233(8) 0.0197(8) -0.0020(6) -0.0028(6) -0.0055(6)
    C11 0.0302(9) 0.0241(9) 0.0251(8) -0.0003(7) -0.0082(7) -0.0068(7)
    C12 0.0325(9) 0.0328(10) 0.0244(9) -0.0046(8) -0.0080(7) -0.0108(7)
    C13 0.0260(8) 0.0342(10) 0.0194(8) -0.0041(7) -0.0069(7) -0.0016(7)
    C14 0.0305(9) 0.0269(9) 0.0263(9) 0.0017(7) -0.0068(7) -0.0027(7)
    C15 0.0286(9) 0.0237(9) 0.0245(8) 0.0002(7) -0.0054(7) -0.0080(7)
    C16 0.0263(8) 0.0166(8) 0.0320(9) 0.0005(6) -0.0097(7) -0.0097(7)
    C17 0.0379(10) 0.0236(9) 0.0355(10) -0.0036(8) -0.0150(8) -0.0033(8)
    C18 0.0525(13) 0.0287(10) 0.0405(12) -0.0096(10) -0.0072(10) -0.0042(9)
    C19 0.0402(12) 0.0361(12) 0.0577(15) -0.0130(10) 0.0039(11) -0.0166(11)
    C20 0.0289(10) 0.0455(13) 0.0706(16) -0.0040(9) -0.0139(11) -0.0275(12)
    C21 0.0320(10) 0.0315(10) 0.0406(11) 0.0014(8) -0.0163(8) -0.0157(8)
_geom_special_details
;
 All esds (except the esd in the dihedral angle between two l.s. planes)
 are estimated using the full covariance matrix.  The cell esds are taken
 into account individually in the estimation of esds in distances, angles
 and torsion angles; correlations between esds in cell parameters are only
 used when they are defined by crystal symmetry.  An approximate (isotropic)
 treatment of cell esds is used for estimating esds involving l.s. planes.
;
loop_
    _geom_bond_atom_site_label_1
    _geom_bond_atom_site_label_2
    _geom_bond_site_symmetry_2
    _geom_bond_distance
    _geom_bond_publ_flag
    Br1 C4 . 1.9013(18) ?
    S1 O2 . 1.4899(13) ?
    S1 C1 . 1.7723(17) ?
    S1 C16 . 1.7972(19) ?
    S1 O2 2_656 2.9623(13) ?
    F1 C13 . 1.357(2) ?
    O1 C7 . 1.373(2) ?
    O1 C8 . 1.377(2) ?
    C1 C8 . 1.368(2) ?
    C1 C2 . 1.448(2) ?
    C2 C7 . 1.389(2) ?
    C2 C3 . 1.396(2) ?
    C3 C4 . 1.381(3) ?
    C3 H3 . 0.9500 ?
    C4 C5 . 1.393(3) ?
    C5 C6 . 1.388(3) ?
    C5 H5 . 0.9500 ?
    C6 C7 . 1.388(2) ?
    C6 C9 . 1.501(3) ?
    C8 C10 . 1.464(2) ?
    C9 H9A . 0.9800 ?
    C9 H9B . 0.9800 ?
    C9 H9C . 0.9800 ?
    C10 C11 . 1.394(2) ?
    C10 C15 . 1.398(2) ?
    C11 C12 . 1.388(3) ?
    C11 H11 . 0.9500 ?
    C12 C13 . 1.378(3) ?
    C12 H12 . 0.9500 ?
    C13 C14 . 1.372(3) ?
    C14 C15 . 1.382(3) ?
    C14 H14 . 0.9500 ?
    C15 H15 . 0.9500 ?
    C16 C17 . 1.383(3) ?
    C16 C21 . 1.384(3) ?
    C17 C18 . 1.378(3) ?
    C17 H17 . 0.9500 ?
    C18 C19 . 1.387(4) ?
    C18 H18 . 0.9500 ?
    C19 C20 . 1.383(4) ?
    C19 H19 . 0.9500 ?
    C20 C21 . 1.389(3) ?
    C20 H20 . 0.9500 ?
    C21 H21 . 0.9500 ?
loop_
    _geom_angle_atom_site_label_1
    _geom_angle_atom_site_label_2
    _geom_angle_atom_site_label_3
    _geom_angle_site_symmetry_1
    _geom_angle_site_symmetry_3
    _geom_angle
    _geom_angle_publ_flag
    O2 S1 C1 . . 105.07(8) ?
    O2 S1 C16 . . 107.03(8) ?
    C1 S1 C16 . . 97.33(8) ?
    O2 S1 O2 . 2_656 79.03(6) ?
    C1 S1 O2 . 2_656 169.13(7) ?
    C16 S1 O2 . 2_656 90.93(6) ?
    C7 O1 C8 . . 107.06(13) ?
    C8 C1 C2 . . 107.30(14) ?
    C8 C1 S1 . . 127.61(13) ?
    C2 C1 S1 . . 125.05(13) ?
    C7 C2 C3 . . 119.02(16) ?
    C7 C2 C1 . . 104.82(15) ?
    C3 C2 C1 . . 136.16(16) ?
    C4 C3 C2 . . 116.31(16) ?
    C4 C3 H3 . . 121.8 ?
    C2 C3 H3 . . 121.8 ?
    C3 C4 C5 . . 123.66(17) ?
    C3 C4 Br1 . . 118.48(14) ?
    C5 C4 Br1 . . 117.85(13) ?
    C6 C5 C4 . . 120.97(16) ?
    C6 C5 H5 . . 119.5 ?
    C4 C5 H5 . . 119.5 ?
    C7 C6 C5 . . 114.56(16) ?
    C7 C6 C9 . . 122.50(17) ?
    C5 C6 C9 . . 122.94(16) ?
    O1 C7 C6 . . 123.77(15) ?
    O1 C7 C2 . . 110.76(14) ?
    C6 C7 C2 . . 125.47(16) ?
    C1 C8 O1 . . 110.06(15) ?
    C1 C8 C10 . . 136.22(16) ?
    O1 C8 C10 . . 113.71(14) ?
    C6 C9 H9A . . 109.5 ?
    C6 C9 H9B . . 109.5 ?
    H9A C9 H9B . . 109.5 ?
    C6 C9 H9C . . 109.5 ?
    H9A C9 H9C . . 109.5 ?
    H9B C9 H9C . . 109.5 ?
    C11 C10 C15 . . 118.65(16) ?
    C11 C10 C8 . . 123.09(16) ?
    C15 C10 C8 . . 118.26(15) ?
    C12 C11 C10 . . 120.80(17) ?
    C12 C11 H11 . . 119.6 ?
    C10 C11 H11 . . 119.6 ?
    C13 C12 C11 . . 118.30(17) ?
    C13 C12 H12 . . 120.8 ?
    C11 C12 H12 . . 120.8 ?
    F1 C13 C14 . . 118.48(17) ?
    F1 C13 C12 . . 118.73(17) ?
    C14 C13 C12 . . 122.80(17) ?
    C13 C14 C15 . . 118.36(17) ?
    C13 C14 H14 . . 120.8 ?
    C15 C14 H14 . . 120.8 ?
    C14 C15 C10 . . 121.08(17) ?
    C14 C15 H15 . . 119.5 ?
    C10 C15 H15 . . 119.5 ?
    C17 C16 C21 . . 121.00(19) ?
    C17 C16 S1 . . 119.87(14) ?
    C21 C16 S1 . . 119.11(15) ?
    C18 C17 C16 . . 119.7(2) ?
    C18 C17 H17 . . 120.2 ?
    C16 C17 H17 . . 120.2 ?
    C17 C18 C19 . . 119.8(2) ?
    C17 C18 H18 . . 120.1 ?
    C19 C18 H18 . . 120.1 ?
    C20 C19 C18 . . 120.6(2) ?
    C20 C19 H19 . . 119.7 ?
    C18 C19 H19 . . 119.7 ?
    C19 C20 C21 . . 119.7(2) ?
    C19 C20 H20 . . 120.1 ?
    C21 C20 H20 . . 120.1 ?
    C16 C21 C20 . . 119.2(2) ?
    C16 C21 H21 . . 120.4 ?
    C20 C21 H21 . . 120.4 ?
loop_
    _geom_torsion_atom_site_label_1
    _geom_torsion_atom_site_label_2
    _geom_torsion_atom_site_label_3
    _geom_torsion_atom_site_label_4
    _geom_torsion_site_symmetry_1
    _geom_torsion_site_symmetry_2
    _geom_torsion_site_symmetry_3
    _geom_torsion_site_symmetry_4
    _geom_torsion
    _geom_torsion_publ_flag
    O2 S1 C1 C8 . . . . 146.26(16) ?
    C16 S1 C1 C8 . . . . -103.83(17) ?
    O2 S1 C1 C8 2_656 . . . 35.4(4) ?
    O2 S1 C1 C2 . . . . -31.09(17) ?
    C16 S1 C1 C2 . . . . 78.82(16) ?
    O2 S1 C1 C2 2_656 . . . -142.0(3) ?
    C8 C1 C2 C7 . . . . 0.15(19) ?
    S1 C1 C2 C7 . . . . 177.95(13) ?
    C8 C1 C2 C3 . . . . -180.0(2) ?
    S1 C1 C2 C3 . . . . -2.2(3) ?
    C7 C2 C3 C4 . . . . 0.9(2) ?
    C1 C2 C3 C4 . . . . -178.93(19) ?
    C2 C3 C4 C5 . . . . -1.0(3) ?
    C2 C3 C4 Br1 . . . . 179.48(13) ?
    C3 C4 C5 C6 . . . . 0.3(3) ?
    Br1 C4 C5 C6 . . . . 179.83(14) ?
    C4 C5 C6 C7 . . . . 0.4(3) ?
    C4 C5 C6 C9 . . . . -179.60(17) ?
    C8 O1 C7 C6 . . . . -179.86(16) ?
    C8 O1 C7 C2 . . . . -0.18(19) ?
    C5 C6 C7 O1 . . . . 179.15(15) ?
    C9 C6 C7 O1 . . . . -0.8(3) ?
    C5 C6 C7 C2 . . . . -0.5(3) ?
    C9 C6 C7 C2 . . . . 179.53(17) ?
    C3 C2 C7 O1 . . . . -179.89(15) ?
    C1 C2 C7 O1 . . . . 0.02(19) ?
    C3 C2 C7 C6 . . . . -0.2(3) ?
    C1 C2 C7 C6 . . . . 179.69(17) ?
    C2 C1 C8 O1 . . . . -0.27(19) ?
    S1 C1 C8 O1 . . . . -178.00(12) ?
    C2 C1 C8 C10 . . . . -178.96(19) ?
    S1 C1 C8 C10 . . . . 3.3(3) ?
    C7 O1 C8 C1 . . . . 0.28(18) ?
    C7 O1 C8 C10 . . . . 179.29(14) ?
    C1 C8 C10 C11 . . . . -2.7(3) ?
    O1 C8 C10 C11 . . . . 178.64(15) ?
    C1 C8 C10 C15 . . . . 178.07(19) ?
    O1 C8 C10 C15 . . . . -0.6(2) ?
    C15 C10 C11 C12 . . . . 0.3(3) ?
    C8 C10 C11 C12 . . . . -178.96(17) ?
    C10 C11 C12 C13 . . . . -0.7(3) ?
    C11 C12 C13 F1 . . . . -179.89(17) ?
    C11 C12 C13 C14 . . . . 0.4(3) ?
    F1 C13 C14 C15 . . . . -179.41(16) ?
    C12 C13 C14 C15 . . . . 0.3(3) ?
    C13 C14 C15 C10 . . . . -0.8(3) ?
    C11 C10 C15 C14 . . . . 0.5(3) ?
    C8 C10 C15 C14 . . . . 179.73(16) ?
    O2 S1 C16 C17 . . . . 17.79(17) ?
    C1 S1 C16 C17 . . . . -90.49(15) ?
    O2 S1 C16 C17 2_656 . . . 96.59(15) ?
    O2 S1 C16 C21 . . . . -160.92(14) ?
    C1 S1 C16 C21 . . . . 90.81(15) ?
    O2 S1 C16 C21 2_656 . . . -82.11(14) ?
    C21 C16 C17 C18 . . . . -1.7(3) ?
    S1 C16 C17 C18 . . . . 179.67(15) ?
    C16 C17 C18 C19 . . . . 0.5(3) ?
    C17 C18 C19 C20 . . . . 0.5(3) ?
    C18 C19 C20 C21 . . . . -0.4(3) ?
    C17 C16 C21 C20 . . . . 1.8(3) ?
    S1 C16 C21 C20 . . . . -179.50(15) ?
    C19 C20 C21 C16 . . . . -0.8(3) ?
loop_
    _geom_hbond_atom_site_label_D
    _geom_hbond_atom_site_label_H
    _geom_hbond_atom_site_label_A
    _geom_hbond_site_symmetry_A
    _geom_hbond_distance_DH
    _geom_hbond_distance_HA
    _geom_hbond_distance_DA
    _geom_hbond_angle_DHA
    C20 H20 O2 1_455 0.95 2.33 3.280(3) 176.4
_iucr_refine_instructions_details
;
TITL 1184 IN P-1
CELL  0.71073  7.99610 10.66410 11.16950 71.98000 74.69400 79.96400
ZERR 2  0.00020  0.00020  0.00020  0.00100  0.00100  0.00100
LATT 1
SFAC C H O F S BR
UNIT 42 28 4 2 2 2
TEMP -100
L.S. 15
BOND
ACTA
CONF
MPLA 6 C16 C17 C18 C19 C20 C21
MPLA 9 C1 C2 C3 C4 C5 C6 C7 O1 C8
MPLA 6 C10 C11 C12 C13 C14 C15
BOND $H
FMAP 2
PLAN 20
SIZE 0.177 0.238 0.297
EQIV $1 -1+X, Y, Z
EQIV $2 1-X, -Y, 1-Z
HTAB C20 O2_$1
WGHT    0.033300    0.479400
FVAR       0.17919
MOLE 1
BIND S1 O2_$2
BR1   6    0.533072    0.215634    1.020561    11.00000    0.03889    0.04419 =
         0.02697   -0.00429   -0.01581   -0.00605
S1    5    0.378146    0.147993    0.529804    11.00000    0.02464    0.01950 =
         0.02690   -0.01036   -0.00942    0.00332
F1    4    0.032538    0.618791    0.039356    11.00000    0.05002    0.04485 =
         0.02758   -0.00257   -0.02076   -0.00306
O1    3    0.264645    0.519066    0.553156    11.00000    0.02838    0.01904 =
         0.02167   -0.00797   -0.00673   -0.00101
O2    3    0.533376    0.079653    0.582275    11.00000    0.02678    0.02909 =
         0.04348   -0.01599   -0.01691    0.00825
C1    1    0.336769    0.302500    0.566104    11.00000    0.02246    0.01977 =
         0.02204   -0.00784   -0.00522   -0.00127
C2    1    0.372654    0.325749    0.677534    11.00000    0.01977    0.02307 =
         0.02414   -0.00884   -0.00450   -0.00286
C3    1    0.437596    0.249095    0.784828    11.00000    0.02342    0.02408 =
         0.02626   -0.00632   -0.00699   -0.00248
AFIX  43
H3    2    0.472965    0.157015    0.797548    11.00000   -1.20000
AFIX   0
C4    1    0.447596    0.314516    0.871481    11.00000    0.02413    0.03334 =
         0.02277   -0.00448   -0.00728   -0.00708
C5    1    0.399685    0.449709    0.855453    11.00000    0.02671    0.03414 =
         0.02368   -0.01321   -0.00285   -0.00874
AFIX  43
H5    2    0.410308    0.488838    0.918476    11.00000   -1.20000
AFIX   0
C6    1    0.336673    0.528042    0.748768    11.00000    0.02295    0.02521 =
         0.02479   -0.01081   -0.00133   -0.00686
C7    1    0.325580    0.460352    0.663584    11.00000    0.02270    0.02257 =
         0.02025   -0.00623   -0.00409   -0.00421
C8    1    0.272745    0.421408    0.494447    11.00000    0.02179    0.02040 =
         0.02157   -0.00959   -0.00326   -0.00221
C9    1    0.284509    0.674126    0.726800    11.00000    0.04003    0.02725 =
         0.03252   -0.01423   -0.00676   -0.00517
AFIX 137
H9A   2    0.278116    0.714537    0.636290    11.00000   -1.50000
H9B   2    0.371086    0.714559    0.746805    11.00000   -1.50000
H9C   2    0.170259    0.688679    0.782959    11.00000   -1.50000
AFIX   0
C10   1    0.209549    0.468463    0.374928    11.00000    0.02020    0.02334 =
         0.01969   -0.00547   -0.00280   -0.00198
C11   1    0.209672    0.386513    0.298859    11.00000    0.03019    0.02411 =
         0.02513   -0.00676   -0.00818   -0.00029
AFIX  43
H11   2    0.250532    0.295288    0.325143    11.00000   -1.20000
AFIX   0
C12   1    0.150805    0.436614    0.185173    11.00000    0.03249    0.03279 =
         0.02445   -0.01085   -0.00801   -0.00458
AFIX  43
H12   2    0.151997    0.381042    0.132833    11.00000   -1.20000
AFIX   0
C13   1    0.090625    0.568967    0.150209    11.00000    0.02597    0.03415 =
         0.01939   -0.00163   -0.00689   -0.00410
C14   1    0.087467    0.652953    0.222498    11.00000    0.03052    0.02686 =
         0.02628   -0.00275   -0.00679    0.00169
AFIX  43
H14   2    0.044590    0.743711    0.196045    11.00000   -1.20000
AFIX   0
C15   1    0.148197    0.602245    0.334719    11.00000    0.02864    0.02370 =
         0.02454   -0.00804   -0.00536    0.00020
AFIX  43
H15   2    0.148247    0.659249    0.385365    11.00000   -1.20000
AFIX   0
C16   1    0.190779    0.074579    0.641357    11.00000    0.02630    0.01661 =
         0.03200   -0.00965   -0.00969    0.00052
C17   1    0.201993    0.001946    0.765666    11.00000    0.03789    0.02356 =
         0.03548   -0.00331   -0.01501   -0.00364
AFIX  43
H17   2    0.308606   -0.009618    0.792069    11.00000   -1.20000
AFIX   0
C18   1    0.057736   -0.053568    0.851038    11.00000    0.05249    0.02869 =
         0.04050   -0.00424   -0.00717   -0.00960
AFIX  43
H18   2    0.064265   -0.103040    0.936783    11.00000   -1.20000
AFIX   0
C19   1   -0.097047   -0.036995    0.811396    11.00000    0.04017    0.03608 =
         0.05774   -0.01662    0.00390   -0.01300
AFIX  43
H19   2   -0.196708   -0.074665    0.870569    11.00000   -1.20000
AFIX   0
C20   1   -0.107559    0.033913    0.686437    11.00000    0.02892    0.04551 =
         0.07063   -0.02748   -0.01388   -0.00398
AFIX  43
H20   2   -0.213786    0.044421    0.659770    11.00000   -1.20000
AFIX   0
C21   1    0.037840    0.089685    0.600115    11.00000    0.03202    0.03149 =
         0.04057   -0.01569   -0.01635    0.00140
AFIX  43
H21   2    0.032394    0.137633    0.513786    11.00000   -1.20000
HKLF 4
REM  1184 IN P-1
REM R1 =  0.0287 for   3839 Fo > 4sig(Fo)  and  0.0348 for all   4315 data
REM    236 parameters refined using      0 restraints
END
WGHT      0.0333      0.4794
REM Highest difference peak  0.410,  deepest hole -0.544,  1-sigma level  0.070
Q1    1   0.5580  0.1463  0.9997  11.00000  0.05    0.41
Q2    1   0.4138  0.3788  0.8551  11.00000  0.05    0.29
Q3    1   0.3649  0.3924  0.6667  11.00000  0.05    0.28
Q4    1   0.1114  0.0907  0.6287  11.00000  0.05    0.28
Q5    1   0.2479  0.7036  0.8200  11.00000  0.05    0.27
Q6    1   0.4080  0.1399  0.4378  11.00000  0.05    0.27
Q7    1   0.2016  0.5350  0.3450  11.00000  0.05    0.26
Q8    1   0.1667  0.7028  0.7050  11.00000  0.05    0.26
Q9    1   0.3385  0.2973  0.6340  11.00000  0.05    0.25
Q10   1   0.3177  0.5978  0.7394  11.00000  0.05    0.23
Q11   1   0.1915  0.0454  0.7075  11.00000  0.05    0.23
Q12   1   0.4245  0.2409  1.0987  11.00000  0.05    0.23
Q13   1   0.1304 -0.0219  0.8054  11.00000  0.05    0.23
Q14   1   0.3864  0.4802  0.7971  11.00000  0.05    0.22
Q15   1   0.3452  0.5018  0.7071  11.00000  0.05    0.22
Q16   1  -0.0894  0.7164  0.3706  11.00000  0.05    0.22
Q17   1   0.3432  0.2309  0.5512  11.00000  0.05    0.21
Q18   1   0.4427  0.0930  0.5747  11.00000  0.05    0.21
Q19   1   0.2761  0.3486  0.5458  11.00000  0.05    0.21
Q20   1   0.4814  0.2051  1.0961  11.00000  0.05    0.21
;
