# Supplementary material for: 5-Bromo-2-(4-fluoro­phen­yl)-7-methyl-3-phenyl­sulfinyl-1-benzo­furan
Source: Acta Crystallogr Sect E Struct Rep Online. 2013 Jun 22;69(Pt 7):o1135. doi: 10.1107/S1600536813016760 (PMC3770401; doi:10.1107/S1600536813016760)
Supplement: Supplementary file 2 [file e-69-o1135-Isup2.hkl]

# 
# h,k,l, Fc-squared, Fo-squared, sigma(Fo-squared) and status flag 
# 
data_I
_shelx_title ' 1184 IN P-1' 
_shelx_refln_list_code          4 
_shelx_F_calc_maximum      187.74 
_exptl_crystal_F_000       432.00 
_reflns_d_resolution_high  0.7484 
 
loop_ 
 _symmetry_equiv_pos_as_xyz 
 'x, y, z' 
 '-x, -y, -z' 
 
_cell_length_a     7.9961 
_cell_length_b    10.6641 
_cell_length_c    11.1695 
_cell_angle_alpha  71.980 
_cell_angle_beta   74.694 
_cell_angle_gamma  79.964 
 
_shelx_F_squared_multiplier     1.000 
 
loop_ 
 _refln_index_h 
 _refln_index_k 
 _refln_index_l 
 _refln_F_squared_calc 
 _refln_F_squared_meas 
 _refln_F_squared_sigma 
 _refln_observed_status 
   1   0   0     3272.58     3099.85     71.05 o 
   2   0   0     1833.64     1868.23     32.11 o 
   3   0   0      713.23      721.67     12.06 o 
   4   0   0      111.63       92.74      1.92 o 
   5   0   0       96.05       97.10      2.07 o 
   6   0   0       12.77       17.58      1.15 o 
   7   0   0      142.97      138.85      5.44 o 
   8   0   0        0.03        2.79      2.28 o 
   9   0   0        4.69        2.73      2.61 o 
  10   0   0       13.31       10.99      6.54 o 
 -10   1   0       45.47       43.96     10.28 o 
  -9   1   0       77.44       75.78      6.73 o 
  -8   1   0      222.69      240.71      8.70 o 
  -7   1   0     1021.75     1018.44     24.63 o 
  -6   1   0     1505.12     1517.58     28.71 o 
  -5   1   0     1233.12     1207.63     21.00 o 
  -4   1   0       88.45       89.53      2.00 o 
  -3   1   0     1814.86     1883.80     37.49 o 
  -2   1   0      670.16      702.45     12.71 o 
  -1   1   0      212.56      244.63      5.66 o 
   0   1   0     1092.08     1100.64     19.94 o 
   1   1   0      676.53      736.94     13.71 o 
   2   1   0     8037.04     7742.40    144.00 o 
   3   1   0       91.64      125.85      3.08 o 
   4   1   0       70.23       59.16      2.04 o 
   5   1   0     1780.96     1784.27     32.58 o 
   6   1   0     1419.84     1424.27     27.40 o 
   7   1   0      192.12      200.85      5.12 o 
   8   1   0      154.99      152.40      6.18 o 
   9   1   0       41.14       45.85      3.59 o 
  10   1   0       12.53       11.73      2.79 o 
  -9   2   0       18.32       21.90      3.33 o 
  -8   2   0      135.85      141.17      6.37 o 
  -7   2   0      268.14      254.11      8.92 o 
  -6   2   0      280.97      273.20      6.91 o 
  -5   2   0       83.42       88.66      2.23 o 
  -4   2   0      212.34      248.60      4.84 o 
  -3   2   0      776.99      753.64     14.77 o 
  -2   2   0     1782.60     1689.63     32.97 o 
  -1   2   0    10176.25     8638.36    140.44 o 
   0   2   0      445.29      530.59      9.85 o 
   1   2   0     8825.03     8260.79    139.00 o 
   2   2   0     9864.94     9536.88    154.93 o 
   3   2   0      163.10      144.12      3.13 o 
   4   2   0     2538.67     2586.64     44.84 o 
   5   2   0      632.60      607.11     11.49 o 
   6   2   0     1097.84     1085.85     22.17 o 
   7   2   0      182.74      195.97      5.12 o 
   8   2   0      182.09      187.12     11.81 o 
   9   2   0        1.69        0.18      2.24 o 
  10   2   0       87.94       85.89      4.67 o 
  -9   3   0       75.69       91.36      5.25 o 
  -8   3   0      134.06      134.34      6.22 o 
  -7   3   0      141.75      141.87      6.20 o 
  -6   3   0       40.10       38.03      3.22 o 
  -5   3   0       34.69       38.26      2.21 o 
  -4   3   0     1095.24     1152.68     19.80 o 
  -3   3   0       15.13       27.38      1.05 o 
  -2   3   0      916.14      826.28     15.07 o 
  -1   3   0     8768.75     8364.28    152.53 o 
   0   3   0      181.94      165.87      2.64 o 
   1   3   0     1989.86     2002.06     32.67 o 
   2   3   0       25.32       28.83      1.49 o 
   3   3   0       83.85      104.64      2.57 o 
   4   3   0      495.32      546.02     10.77 o 
   5   3   0      115.41      128.51      3.29 o 
   6   3   0        3.83       10.51      1.34 o 
   7   3   0       55.54       56.06      3.37 o 
   8   3   0        7.43        7.44      2.19 o 
   9   3   0        3.74        0.25      2.39 o 
  10   3   0       94.36      103.87      5.93 o 
  -9   4   0      264.68      270.40      9.51 o 
  -8   4   0      410.49      395.85     15.01 o 
  -7   4   0      406.58      385.25     11.52 o 
  -6   4   0      131.18      126.39      5.07 o 
  -5   4   0       21.93       21.06      1.97 o 
  -4   4   0       70.56       69.41      1.88 o 
  -3   4   0      173.36      146.78      3.79 o 
  -2   4   0        4.12       12.55      1.20 o 
  -1   4   0     2169.57     2157.37     37.77 o 
   0   4   0      249.11      267.60      5.57 o 
   1   4   0     1252.35     1286.36     23.25 o 
   2   4   0       98.32       96.49      2.24 o 
   3   4   0     1957.22     2039.00     43.95 o 
   4   4   0     1429.77     1414.68     27.38 o 
   5   4   0     1431.94     1425.10     25.65 o 
   6   4   0      313.17      348.98      7.26 o 
   7   4   0      321.94      337.68      9.24 o 
   8   4   0       53.38       56.72      3.55 o 
   9   4   0       18.38       19.86      3.44 o 
  10   4   0        0.25       -3.03      3.03 o 
  -9   5   0      119.30      133.82      6.39 o 
  -8   5   0       94.07      105.49      5.30 o 
  -7   5   0       21.21       18.22      3.08 o 
  -6   5   0        2.78        2.85      2.34 o 
  -5   5   0       89.89       94.79      4.18 o 
  -4   5   0      334.33      315.64      7.76 o 
  -3   5   0     3003.22     3044.35     60.23 o 
  -2   5   0     3428.52     3444.85     57.87 o 
  -1   5   0       66.95       36.99      1.31 o 
   0   5   0      389.83      356.19      7.31 o 
   1   5   0        8.43       10.91      0.83 o 
   2   5   0       14.14       10.21      0.99 o 
   3   5   0      295.51      309.27      6.72 o 
   4   5   0       54.49       61.58      2.54 o 
   5   5   0       32.25       40.58      2.51 o 
   6   5   0        7.20        7.57      1.95 o 
   7   5   0        1.41       -0.62      3.11 o 
   8   5   0       97.17       88.45      6.54 o 
   9   5   0      187.83      202.12     11.52 o 
  -8   6   0      207.29      211.07      8.15 o 
  -7   6   0      352.65      339.64     10.92 o 
  -6   6   0        4.01        4.38      2.57 o 
  -5   6   0       10.28       11.22      2.48 o 
  -4   6   0        9.57       10.35      2.99 o 
  -3   6   0      152.02      164.78      4.41 o 
  -2   6   0        1.52        3.01      1.25 o 
  -1   6   0      836.10      928.79     20.08 o 
   0   6   0       15.34       17.29      1.04 o 
   1   6   0      230.33      228.18      5.93 o 
   2   6   0     2246.82     2259.27     42.45 o 
   3   6   0     4354.03     4580.42    110.70 o 
   4   6   0     1245.31     1240.64     33.79 o 
   5   6   0      446.73      448.28     13.20 o 
   6   6   0      167.67      182.81     10.59 o 
   7   6   0       74.39       58.24      5.61 o 
   8   6   0        3.03       -3.43      3.74 o 
   9   6   0      123.47      116.16      8.41 o 
  -8   7   0       44.23       40.06      4.48 o 
  -7   7   0        4.14        2.72      3.18 o 
  -6   7   0        0.47        0.39      2.77 o 
  -5   7   0       35.87       44.45      3.60 o 
  -4   7   0     1412.27     1306.52     40.91 o 
  -3   7   0     1474.75     1380.09     27.43 o 
  -2   7   0     1478.53     1437.35     33.09 o 
  -1   7   0      244.97      225.62      6.89 o 
   0   7   0      475.09      479.72      9.47 o 
   1   7   0      173.88      162.88      3.92 o 
   2   7   0      706.05      723.16     15.27 o 
   3   7   0      223.71      209.62      5.16 o 
   4   7   0      792.92      833.46     30.22 o 
   5   7   0      626.71      592.96     28.03 o 
   6   7   0      112.81      105.57      7.47 o 
   7   7   0        0.93       -1.56      4.36 o 
   8   7   0      104.14      107.75      8.41 o 
   9   7   0       65.13       57.93      6.54 o 
  -7   8   0        1.38        0.88      3.62 o 
  -6   8   0      142.76      138.55      8.36 o 
  -5   8   0      403.23      387.91     12.09 o 
  -4   8   0       59.27       76.32      4.42 o 
  -3   8   0      253.98      256.30      6.35 o 
  -2   8   0      804.71      762.09     18.94 o 
  -1   8   0      435.54      403.15     11.22 o 
   0   8   0      113.86      100.95      3.72 o 
   1   8   0       67.83       70.29      2.69 o 
   2   8   0      454.12      456.76     11.19 o 
   3   8   0       93.51       89.27      8.10 o 
   4   8   0      147.42      131.42      9.34 o 
   5   8   0       15.67       17.44      4.67 o 
   6   8   0      199.43      180.94     11.52 o 
   7   8   0       29.16       17.13      5.29 o 
   8   8   0      175.52      150.42     10.59 o 
  -6   9   0        4.68        3.17      3.69 o 
  -5   9   0       87.01       82.70      5.09 o 
  -4   9   0       22.93       14.41      3.29 o 
  -3   9   0        2.61        8.40      1.78 o 
  -2   9   0        2.03        2.15      2.05 o 
  -1   9   0      344.14      332.74     13.53 o 
   0   9   0      230.61      237.74     10.56 o 
   1   9   0      520.73      526.35     13.87 o 
   2   9   0      595.56      592.70     16.53 o 
   3   9   0      789.29      747.42     35.50 o 
   4   9   0      504.31      504.20     25.23 o 
   5   9   0      127.58      127.37      9.65 o 
   6   9   0       10.75        9.03      4.98 o 
   7   9   0        6.02        4.36      5.29 o 
   8   9   0        3.56       -2.18      5.29 o 
  -6  10   0       57.20       70.79      6.13 o 
  -5  10   0       90.48      101.78      6.96 o 
  -4  10   0      624.64      594.00     28.53 o 
  -3  10   0      183.15      174.80      5.19 o 
  -2  10   0       14.91       11.81      2.92 o 
  -1  10   0        4.52        0.03      4.69 o 
   0  10   0        4.85        4.68      2.73 o 
   1  10   0        5.47        6.90      2.31 o 
   2  10   0       38.01       37.01      3.32 o 
   3  10   0      126.50      123.64      9.97 o 
   4  10   0       77.43       87.51      8.41 o 
   5  10   0        5.19       10.59      5.61 o 
   6  10   0       12.19       12.46      5.92 o 
   7  10   0      120.93       84.40      9.34 o 
  -5  11   0        9.24       13.32      5.72 o 
  -4  11   0      103.21      105.75      8.05 o 
  -3  11   0       48.11       44.73      3.36 o 
  -2  11   0       25.44       17.16      3.41 o 
  -1  11   0       14.82       16.45      4.56 o 
   0  11   0      200.70      218.05      9.36 o 
   1  11   0      471.29      478.18     19.15 o 
   2  11   0      377.45      365.80     12.16 o 
   3  11   0       82.90       74.12      8.41 o 
   4  11   0       55.48       54.50      7.79 o 
   5  11   0       59.48       57.30      7.79 o 
   6  11   0        2.24        6.23      6.54 o 
  -3  12   0       13.10       11.05      3.69 o 
  -2  12   0        1.23       -2.05      3.66 o 
  -1  12   0        1.72        4.60      3.81 o 
   0  12   0       12.82       17.42      4.41 o 
   1  12   0       48.14       55.37      5.49 o 
   2  12   0      151.84      184.05     13.39 o 
   3  12   0       37.19       33.95      8.10 o 
   4  12   0        5.12        4.98      6.85 o 
   5  12   0        3.62        3.11      6.85 o 
  -1  13   0      208.41      220.70     11.29 o 
   0  13   0      274.89      335.02     46.71 o 
   1  13   0       49.09       52.61      5.71 o 
   2  13   0        3.47       -2.18      5.92 o 
  -2 -13   1       11.75       18.06      7.16 o 
  -1 -13   1       94.60       92.81      7.05 o 
   0 -13   1       69.62       83.03      9.97 o 
  -4 -12   1        0.76       12.15      7.79 o 
  -3 -12   1        8.64        7.79      7.16 o 
  -2 -12   1       14.36       15.88      5.92 o 
  -1 -12   1       26.68       20.22      4.51 o 
   0 -12   1      203.63      214.62     12.61 o 
   1 -12   1      181.71      171.82     29.59 o 
   2 -12   1      175.94      200.20      9.27 o 
   3 -12   1       60.57       66.30      4.25 o 
  -6 -11   1      159.85      144.50     12.15 o 
  -5 -11   1      308.21      278.10     17.75 o 
  -4 -11   1      300.71      268.76     17.13 o 
  -3 -11   1      196.32      192.15     13.70 o 
  -2 -11   1      226.42      223.76      8.42 o 
  -1 -11   1       28.26       25.74      4.39 o 
   0 -11   1       43.48       33.05      5.92 o 
   1 -11   1       23.67       21.90      3.80 o 
   2 -11   1       29.09       22.39      3.83 o 
   3 -11   1       23.73       31.22      3.11 o 
   4 -11   1       20.16       13.61      5.78 o 
  -7 -10   1        9.11       23.05      6.85 o 
  -6 -10   1       22.09       20.24      6.54 o 
  -5 -10   1       52.59       53.57      7.79 o 
  -4 -10   1       13.87       20.87      6.54 o 
  -3 -10   1        0.49        1.25      5.61 o 
  -2 -10   1       69.57       73.29      4.21 o 
  -1 -10   1      106.57      107.40      5.39 o 
   0 -10   1       84.38      111.33      5.49 o 
   1 -10   1      366.54      358.12     13.65 o 
   2 -10   1      705.46      646.77     19.61 o 
   3 -10   1       70.59       78.70      4.57 o 
   4 -10   1       41.52       44.04      4.63 o 
   5 -10   1        9.40       14.02      4.69 o 
   6 -10   1      146.86      159.98      9.89 o 
  -7  -9   1       90.20       85.02      8.41 o 
  -6  -9   1      188.15      181.87     13.08 o 
  -5  -9   1      125.67      125.50      9.65 o 
  -4  -9   1       58.11       50.45      6.54 o 
  -3  -9   1      116.33      115.85      9.03 o 
  -2  -9   1       91.31       90.80      4.42 o 
  -1  -9   1      918.66      906.24     22.56 o 
   0  -9   1      751.26      765.43     19.86 o 
   1  -9   1      169.14      175.99      7.13 o 
   2  -9   1       72.30       84.61      3.86 o 
   3  -9   1      568.88      539.98     13.96 o 
   4  -9   1        8.59        2.47      3.02 o 
   5  -9   1       52.05       42.91      4.78 o 
   6  -9   1       14.80        8.38      3.78 o 
  -8  -8   1       67.41       58.55      7.47 o 
  -7  -8   1      255.61      233.57     14.33 o 
  -6  -8   1      402.62      393.64     20.87 o 
  -5  -8   1      140.94      122.70      9.03 o 
  -4  -8   1      396.88      367.17     19.00 o 
  -3  -8   1        2.86       -2.18      3.74 o 
  -2  -8   1       98.09       95.82      4.24 o 
  -1  -8   1      315.81      330.52      8.29 o 
   0  -8   1       22.92       24.43      1.98 o 
   1  -8   1        5.27       10.03      2.06 o 
   2  -8   1      199.12      170.08      5.22 o 
   3  -8   1      145.92      137.94      4.77 o 
   4  -8   1       98.55      104.82      4.97 o 
   5  -8   1      129.68      141.60      7.34 o 
   6  -8   1      193.54      206.33      8.18 o 
   7  -8   1      123.64      146.45      7.96 o 
  -8  -7   1       73.07       56.68      6.85 o 
  -7  -7   1      145.40      140.14     10.28 o 
  -6  -7   1       24.50       22.11      4.67 o 
  -5  -7   1       64.27       57.30      5.92 o 
  -3  -7   1       13.19       13.29      1.72 o 
  -2  -7   1      560.88      572.59     12.85 o 
  -1  -7   1     1548.63     1590.82     32.60 o 
   0  -7   1      847.50      866.14     16.50 o 
   1  -7   1     1479.95     1525.33     27.03 o 
   2  -7   1      473.99      456.98     11.08 o 
   3  -7   1        6.69        4.95      2.24 o 
   4  -7   1       31.04       35.95      6.13 o 
   5  -7   1       93.56       96.34      4.73 o 
   6  -7   1        6.25        2.64      2.93 o 
   7  -7   1       47.37       49.21      4.25 o 
   8  -7   1       45.70       49.19      4.69 o 
  -9  -6   1       31.14       35.81      5.92 o 
  -8  -6   1      161.68      171.91     11.21 o 
  -7  -6   1      356.28      360.63     18.37 o 
  -6  -6   1      424.87      377.14     19.00 o 
  -5  -6   1     1202.62     1142.12     37.48 o 
  -4  -6   1      117.37      109.25      4.55 o 
  -3  -6   1      170.00      194.60      7.53 o 
  -2  -6   1      112.69      120.39      2.87 o 
  -1  -6   1      222.74      276.71      7.48 o 
   0  -6   1      163.62      164.08      4.01 o 
   1  -6   1      303.99      313.71      5.71 o 
   2  -6   1        4.86        5.07      1.15 o 
   3  -6   1      330.49      337.18      9.05 o 
   4  -6   1      654.45      661.17     18.35 o 
   5  -6   1     1333.92     1274.67     33.62 o 
   6  -6   1      292.00      266.13      8.92 o 
   7  -6   1      158.64      159.02      6.58 o 
   8  -6   1       20.19        8.97      3.66 o 
  -9  -5   1        0.79        4.05      4.36 o 
  -8  -5   1       14.84        9.03      4.36 o 
  -7  -5   1       14.19       20.24      4.36 o 
  -6  -5   1       29.06       36.95      3.28 o 
  -5  -5   1        2.65        3.85      1.91 o 
  -4  -5   1      377.64      386.07     11.47 o 
  -3  -5   1      223.50      218.10      5.31 o 
  -2  -5   1     2647.76     2610.90     46.26 o 
  -1  -5   1       71.24       45.59      1.41 o 
   0  -5   1     4617.62     4955.47     85.80 o 
   1  -5   1     1187.25     1241.63     20.16 o 
   2  -5   1      345.77      315.27      5.87 o 
   3  -5   1       48.06       48.72      2.05 o 
   4  -5   1      184.33      184.50      4.86 o 
   5  -5   1      300.68      307.07      9.40 o 
   6  -5   1      587.26      584.76     16.47 o 
   7  -5   1      665.55      658.50     18.55 o 
   8  -5   1       55.54       56.19      4.24 o 
   9  -5   1        6.02        2.72      3.87 o 
  -9  -4   1      181.02      204.19      9.20 o 
  -8  -4   1      465.42      461.88     14.19 o 
  -7  -4   1      325.24      332.52     11.98 o 
  -6  -4   1      408.21      400.39     11.31 o 
  -5  -4   1      948.92      957.09     23.00 o 
  -4  -4   1      474.35      520.28     11.07 o 
  -3  -4   1      857.78      809.18     17.10 o 
  -2  -4   1     2756.81     2790.97     54.50 o 
  -1  -4   1     5325.64     5377.09     96.89 o 
   0  -4   1      576.12      546.29     10.43 o 
   1  -4   1       83.92       64.98      1.66 o 
   2  -4   1        3.87        5.30      0.85 o 
   3  -4   1      319.69      348.50      7.51 o 
   4  -4   1     1280.29     1264.29     24.77 o 
   5  -4   1      474.56      466.99     12.12 o 
   6  -4   1      561.04      539.59     15.14 o 
   7  -4   1      172.77      170.58      6.48 o 
   8  -4   1      111.60      117.02      5.44 o 
   9  -4   1        2.62        1.88      4.45 o 
  -9  -3   1      139.07      170.30     10.56 o 
  -8  -3   1      155.97      186.19      7.01 o 
  -7  -3   1      328.16      326.35      8.98 o 
  -6  -3   1      176.28      168.03      5.26 o 
  -5  -3   1       62.21       74.92      2.82 o 
  -4  -3   1      908.64     1030.91     18.01 o 
  -3  -3   1     1088.13     1176.46     21.06 o 
  -2  -3   1       83.58       74.53      2.14 o 
  -1  -3   1     1291.01     1258.62     21.59 o 
   0  -3   1       58.86       67.44      1.59 o 
   1  -3   1      451.76      442.46      7.04 o 
   2  -3   1     3424.29     3498.95     59.00 o 
   3  -3   1     1375.15     1389.39     25.77 o 
   4  -3   1     2761.78     2842.08     44.28 o 
   5  -3   1     1333.18     1278.47     25.79 o 
   6  -3   1     1461.13     1390.63     36.13 o 
   7  -3   1      228.75      233.57      7.67 o 
   8  -3   1       39.55       44.01      3.79 o 
   9  -3   1       23.63       21.35      3.37 o 
 -10  -2   1       22.78       24.91      3.36 o 
  -9  -2   1       28.12       24.94      3.08 o 
  -8  -2   1        1.67        2.23      2.33 o 
  -7  -2   1       34.68       41.22      2.54 o 
  -6  -2   1      484.23      483.05      9.72 o 
  -5  -2   1      221.87      249.37      5.13 o 
  -4  -2   1     8624.97     9009.48    140.09 o 
  -3  -2   1     9382.41     9412.23    165.28 o 
  -2  -2   1      326.78      247.44      5.20 o 
  -1  -2   1     6309.90     6071.11     97.60 o 
   0  -2   1     4075.39     4237.18     68.90 o 
   1  -2   1     1744.99     1709.29     27.94 o 
   2  -2   1      113.95      116.56      2.26 o 
   3  -2   1      154.76      161.70      3.64 o 
   4  -2   1      563.45      654.50     11.24 o 
   5  -2   1       68.42       67.53      2.01 o 
   6  -2   1        1.18        3.12      1.22 o 
   7  -2   1        0.97       -2.62      3.20 o 
   8  -2   1       53.80       61.36      3.88 o 
   9  -2   1      201.05      211.43      8.42 o 
  10  -2   1      140.41      146.68      7.02 o 
 -10  -1   1       73.47       87.90      7.80 o 
  -9  -1   1      237.54      244.72     10.66 o 
  -8  -1   1      305.31      310.20      9.99 o 
  -7  -1   1      183.34      183.22      5.84 o 
  -6  -1   1      171.17      170.55      4.08 o 
  -5  -1   1       37.01       37.21      1.40 o 
  -4  -1   1     1578.42     1850.13     31.84 o 
  -3  -1   1      856.92      880.89     14.44 o 
  -2  -1   1    23658.12    21043.46    454.62 o 
  -1  -1   1     1001.73     1029.30     18.16 o 
   0  -1   1     1318.70     1465.45     24.93 o 
   1  -1   1      990.15     1004.66     15.68 o 
   2  -1   1      510.71      544.76     10.75 o 
   3  -1   1     3351.63     3300.47     59.03 o 
   4  -1   1     1046.83      962.43     17.59 o 
   5  -1   1     1398.87     1364.13     23.79 o 
   6  -1   1      348.36      357.72      6.98 o 
   7  -1   1       45.58       46.10      2.97 o 
   8  -1   1      183.29      171.56      6.83 o 
   9  -1   1      191.91      196.97      7.68 o 
  10  -1   1       68.02       72.11      4.56 o 
 -10   0   1        7.09        6.15      3.44 o 
  -9   0   1       36.75       40.05      3.50 o 
  -8   0   1      196.66      205.82      7.70 o 
  -7   0   1       28.24       29.62      2.61 o 
  -6   0   1        6.50        6.90      1.16 o 
  -5   0   1      554.93      539.60      9.90 o 
  -4   0   1      826.01      825.62     14.55 o 
  -3   0   1     2075.46     2034.64     35.31 o 
  -2   0   1    35245.69    28964.82    565.96 o 
  -1   0   1     1674.64     1689.07     33.64 o 
   0   0   1       30.54       34.88      0.77 o 
   1   0   1      101.19       99.09      1.89 o 
   2   0   1      135.10      119.00      2.32 o 
   3   0   1     3143.57     3206.22     63.43 o 
   4   0   1      972.76      986.72     18.04 o 
   5   0   1      321.38      337.41      5.93 o 
   6   0   1      111.13       97.33      2.34 o 
   7   0   1      263.33      268.00      7.20 o 
   8   0   1       82.94       86.81      4.16 o 
   9   0   1      140.43      139.29      5.92 o 
  10   0   1       21.39       21.26      3.28 o 
  -9   1   1       32.08       33.90      3.66 o 
  -8   1   1       48.63       54.58      3.81 o 
  -7   1   1      215.75      207.74      7.58 o 
  -6   1   1      202.35      213.72      5.32 o 
  -5   1   1     1010.07     1002.79     16.89 o 
  -4   1   1      833.88      820.55     13.81 o 
  -3   1   1     1088.65     1013.25     17.63 o 
  -2   1   1      991.55     1118.56     22.06 o 
  -1   1   1     4398.06     4060.67     67.44 o 
   0   1   1      860.32      910.89     14.03 o 
   1   1   1     1427.28     1438.45     21.14 o 
   2   1   1       27.07       44.60      1.18 o 
   3   1   1      938.46      891.08     20.33 o 
   4   1   1      527.07      553.38     12.95 o 
   5   1   1      174.50      165.01      4.65 o 
   6   1   1       44.13       46.67      2.31 o 
   7   1   1      590.34      590.92     12.99 o 
   8   1   1      263.57      261.72      7.19 o 
   9   1   1      293.88      304.77     10.39 o 
  10   1   1      278.78      278.47     10.82 o 
  -9   2   1       81.43       81.87      5.95 o 
  -8   2   1        1.38        2.69      2.67 o 
  -7   2   1       23.63       23.74      2.72 o 
  -6   2   1      194.99      187.57      7.06 o 
  -5   2   1     1091.84     1120.55     20.51 o 
  -4   2   1      538.53      539.37      9.63 o 
  -3   2   1     1088.25     1088.84     20.57 o 
  -2   2   1      658.82      624.86     12.17 o 
  -1   2   1     1803.32     1857.49     29.32 o 
   0   2   1     4992.64     5062.79    137.82 o 
   1   2   1     3108.41     3281.97     61.34 o 
   2   2   1     9037.54     8341.30    137.99 o 
   3   2   1     1945.85     1985.16     39.35 o 
   4   2   1     1920.82     1950.77     43.92 o 
   5   2   1      467.66      446.51     10.88 o 
   6   2   1      220.16      224.35      6.21 o 
   7   2   1        1.07       -0.27      1.93 o 
   8   2   1       82.47       90.06      3.37 o 
   9   2   1        4.62        7.89      3.43 o 
  10   2   1        2.32        0.84      2.11 o 
  -9   3   1        0.89       -1.13      3.27 o 
  -8   3   1       46.31       47.60      4.00 o 
  -7   3   1       43.32       48.01      3.55 o 
  -6   3   1     1512.03     1531.39     44.81 o 
  -5   3   1      503.23      450.27     12.79 o 
  -4   3   1     1166.87     1079.69     20.01 o 
  -3   3   1     3818.86     3732.42     70.53 o 
  -2   3   1      754.03      710.12     13.54 o 
  -1   3   1      723.95      721.24     13.13 o 
   0   3   1      366.29      383.63      7.82 o 
   1   3   1      996.70     1094.73     28.12 o 
   2   3   1       10.96       10.79      0.72 o 
   3   3   1        1.13        3.41      0.63 o 
   4   3   1      166.04      149.38      3.29 o 
   5   3   1        6.92        8.78      0.87 o 
   6   3   1      916.82      907.45     18.65 o 
   7   3   1      195.64      207.91      5.80 o 
   8   3   1      800.50      817.31     19.08 o 
   9   3   1      451.55      475.83     14.25 o 
  10   3   1       84.45      108.38     10.90 o 
  -9   4   1       48.51       47.05      4.17 o 
  -8   4   1       25.82       24.27      3.28 o 
  -7   4   1       61.83       65.57      4.81 o 
  -6   4   1       10.09       10.66      2.53 o 
  -5   4   1      468.01      482.34     12.54 o 
  -4   4   1      236.90      233.65      5.43 o 
  -3   4   1      167.15      189.41      4.08 o 
  -2   4   1      168.07      165.86      3.90 o 
  -1   4   1     4628.12     4838.66     81.00 o 
   0   4   1     3443.24     3722.87     75.36 o 
   1   4   1     3093.90     2930.64     48.59 o 
   2   4   1     3145.60     3129.83     64.31 o 
   3   4   1     4170.76     4130.98     78.38 o 
   4   4   1      299.33      303.28      7.44 o 
   5   4   1      272.08      288.65      5.09 o 
   6   4   1     1041.94     1024.85     18.85 o 
   7   4   1      141.63      144.31      4.22 o 
   8   4   1      279.53      273.13      8.75 o 
   9   4   1       76.86       74.83      7.16 o 
  10   4   1       32.62       33.49      5.29 o 
  -9   5   1       65.53       57.09      5.33 o 
  -8   5   1       11.29       10.06      4.23 o 
  -7   5   1      257.41      248.61      8.47 o 
  -6   5   1      529.42      515.45     14.82 o 
  -5   5   1      784.95      789.29     21.44 o 
  -4   5   1     1580.56     1509.39     36.34 o 
  -3   5   1       10.98       10.50      1.44 o 
  -2   5   1      382.16      351.10      5.99 o 
  -1   5   1       34.71       22.37      1.27 o 
   0   5   1     3609.51     3762.58     88.87 o 
   1   5   1     5662.73     5837.93    100.23 o 
   2   5   1     1869.04     1956.24     35.67 o 
   3   5   1     1188.32     1256.66     24.97 o 
   4   5   1      137.26      145.29      5.14 o 
   5   5   1      226.09      222.78      4.58 o 
   6   5   1      137.52      144.26      4.54 o 
   7   5   1      371.85      353.78     16.82 o 
   8   5   1      305.90      287.76     14.33 o 
   9   5   1       10.64       12.15      3.74 o 
  10   5   1        1.36       -0.31      3.43 o 
  -8   6   1        6.84        6.52      3.39 o 
  -7   6   1       18.16       15.14      3.34 o 
  -6   6   1      478.20      461.82     13.58 o 
  -5   6   1      667.30      627.52     17.34 o 
  -4   6   1      793.77      770.73     20.93 o 
  -3   6   1      307.25      319.36      6.83 o 
  -2   6   1       11.36       20.75      2.50 o 
  -1   6   1      113.56      126.40      3.59 o 
   0   6   1      620.55      610.80     13.23 o 
   1   6   1     1616.34     1693.14     27.99 o 
   2   6   1      673.06      687.87     13.73 o 
   3   6   1       54.62       74.28      2.34 o 
   4   6   1      134.57      137.39      3.70 o 
   5   6   1      589.71      557.66     13.64 o 
   6   6   1      349.17      314.54     15.57 o 
   7   6   1      879.26      818.74     37.06 o 
   8   6   1      143.41      156.65      9.65 o 
   9   6   1      210.94      227.65     12.46 o 
  -8   7   1        4.86        4.65      3.56 o 
  -7   7   1        2.97        1.53      3.37 o 
  -6   7   1      108.89      106.22      5.22 o 
  -5   7   1      205.30      211.49      8.00 o 
  -4   7   1        4.83        4.67      5.61 o 
  -3   7   1        4.88        3.22      1.41 o 
  -2   7   1       85.79       84.96      2.71 o 
  -1   7   1      677.07      675.02     12.52 o 
   0   7   1     1892.28     1901.33     48.92 o 
   1   7   1      695.65      660.12     12.26 o 
   2   7   1     1550.12     1567.65     28.37 o 
   3   7   1       22.42       22.07      1.96 o 
   4   7   1      229.65      279.02     22.61 o 
   5   7   1       19.68       23.54      3.39 o 
   6   7   1        3.81       -3.11      3.43 o 
   7   7   1        1.88        5.29      4.05 o 
   8   7   1       74.22       69.45      6.54 o 
   9   7   1        1.03        0.93      4.36 o 
  -7   8   1      301.33      292.99     10.48 o 
  -6   8   1        4.27        2.66      3.19 o 
  -5   8   1       51.67       52.06      5.63 o 
  -4   8   1       12.26       13.57      2.84 o 
  -3   8   1       46.37       39.13      2.49 o 
  -2   8   1        0.80       -0.82      1.70 o 
  -1   8   1        1.20        0.59      1.39 o 
   0   8   1        3.35        7.58      1.34 o 
   1   8   1        6.69        9.57      1.70 o 
   2   8   1      142.41      141.78      4.49 o 
   3   8   1       26.72       32.17      2.54 o 
   4   8   1      369.59      368.73     16.02 o 
   5   8   1      298.88      279.66     15.26 o 
   6   8   1      474.04      431.64     21.49 o 
   7   8   1      361.95      332.29     17.44 o 
   8   8   1      134.21      127.37      9.03 o 
   9   8   1        1.74       -0.93      4.98 o 
  -6   9   1      103.44       94.00      5.74 o 
  -5   9   1       18.44       21.83      4.72 o 
  -4   9   1       43.75       44.92      4.03 o 
  -3   9   1      329.44      332.20      9.27 o 
  -2   9   1      619.25      574.88     14.70 o 
  -1   9   1     1062.33      966.91     34.23 o 
   0   9   1      452.10      504.89     18.72 o 
   1   9   1      513.01      494.61     13.02 o 
   2   9   1       19.80       16.89      2.17 o 
   3   9   1      161.22      165.68     11.21 o 
   4   9   1       36.82       37.37      5.29 o 
   5   9   1      193.07      167.24     11.21 o 
   6   9   1       88.38       84.40      7.79 o 
   7   9   1        2.85        3.11      4.98 o 
   8   9   1       11.39       12.77      5.92 o 
  -6  10   1       58.57       64.75      6.05 o 
  -5  10   1        5.43        3.79      4.12 o 
  -4  10   1       29.39       22.59      3.87 o 
  -3  10   1        2.01        2.46      2.77 o 
  -2  10   1       68.81       77.88      4.54 o 
  -1  10   1      404.13      402.23     12.99 o 
   0  10   1      145.82      139.53      6.21 o 
   1  10   1      151.38      133.93      5.24 o 
   2  10   1        3.26        2.66      2.11 o 
   3  10   1       19.28       16.19      5.61 o 
   4  10   1      102.84      104.02      9.03 o 
   5  10   1      322.51      318.28     18.06 o 
   6  10   1      241.56      207.41     13.39 o 
   7  10   1       55.35       54.81      7.47 o 
   8  10   1       14.90       19.00      6.54 o 
  -5  11   1        0.06        0.10      4.26 o 
  -4  11   1       41.67       43.66      6.57 o 
  -3  11   1      159.67      164.51      7.04 o 
  -2  11   1      252.24      254.70      8.93 o 
  -1  11   1      130.55      121.14      6.00 o 
   0  11   1      166.65      155.78      9.53 o 
   1  11   1       18.09        8.81      3.21 o 
   2  11   1       74.90       67.83      4.16 o 
   3  11   1      280.96      334.78     19.00 o 
   4  11   1      378.29      350.67     19.93 o 
   5  11   1       49.63       58.24      7.79 o 
   6  11   1       36.91       33.32      7.16 o 
   7  11   1      333.60      335.09     19.62 o 
  -4  12   1        1.51        1.02      6.43 o 
  -3  12   1      254.23      261.59     13.98 o 
  -2  12   1      461.62      463.54     12.84 o 
  -1  12   1      143.79      146.54      7.61 o 
   0  12   1      143.86      161.90     11.08 o 
   1  12   1       79.95       70.86      5.71 o 
   2  12   1        2.97        5.55      2.96 o 
   3  12   1       18.19       20.24      7.47 o 
   4  12   1       12.87       10.28      6.23 o 
   5  12   1       27.33       28.03      7.16 o 
   6  12   1       43.86       46.40      8.10 o 
  -2  13   1        7.55        4.75      3.33 o 
  -1  13   1        5.09        4.71      3.71 o 
   0  13   1       37.04       34.24      6.38 o 
   1  13   1        6.34        5.22      4.03 o 
   2  13   1      167.87      168.48     13.70 o 
   3  13   1       71.90       77.86     10.28 o 
   4  13   1      179.13      164.74     13.39 o 
  -4 -12   2        1.33        9.03      8.10 o 
  -2 -12   2      155.75      158.20     12.77 o 
  -1 -12   2      169.14      178.87      9.91 o 
   0 -12   2      132.95      151.86     14.64 o 
   1 -12   2        6.85        1.54      4.32 o 
   2 -12   2       32.17       31.31      4.72 o 
  -5 -11   2       17.20        3.74      6.54 o 
  -4 -11   2       21.92       27.72      7.47 o 
  -3 -11   2       58.22       48.58      8.72 o 
  -2 -11   2       16.00        3.11      5.29 o 
  -1 -11   2      280.76      271.69     12.55 o 
   0 -11   2      260.42      267.91     21.49 o 
   1 -11   2       16.41       25.73      4.48 o 
   2 -11   2        0.63        0.40      3.33 o 
   3 -11   2        3.87       -1.56      3.27 o 
   4 -11   2        7.29       13.24      7.01 o 
  -6 -10   2        1.45       -0.31      6.54 o 
  -5 -10   2       38.43       30.83      7.47 o 
  -4 -10   2       10.48       16.51      6.23 o 
  -3 -10   2        6.96       11.83      5.92 o 
  -2 -10   2       19.40       19.31      3.07 o 
  -1 -10   2      110.70      110.63      6.82 o 
   0 -10   2       98.86       97.48     11.21 o 
   1 -10   2       19.39       11.67      3.29 o 
   2 -10   2      129.81      131.83      9.86 o 
   3 -10   2      142.32      149.52      6.55 o 
   4 -10   2      154.93      164.27      8.45 o 
   5 -10   2      171.17      150.47      8.94 o 
  -7  -9   2        0.91        9.65      6.23 o 
  -6  -9   2       10.65        3.43      6.23 o 
  -5  -9   2      138.88      114.29      9.97 o 
  -4  -9   2      315.40      308.00     17.75 o 
  -3  -9   2      600.47      560.57     28.03 o 
  -2  -9   2      960.08      965.53     28.01 o 
  -1  -9   2      156.41      156.08      6.57 o 
   0  -9   2       28.49       25.76      2.71 o 
   1  -9   2      134.23      133.22      5.25 o 
   2  -9   2        1.20        0.17      2.47 o 
   3  -9   2        3.67        1.02      2.09 o 
   4  -9   2       45.48       51.81      5.64 o 
   5  -9   2      116.52      120.66      7.48 o 
   6  -9   2       18.85       22.38      4.21 o 
  -8  -8   2      175.76      181.25     13.08 o 
  -7  -8   2       20.63       25.54      6.23 o 
  -6  -8   2        1.52       -3.11      4.98 o 
  -5  -8   2       15.97       16.51      5.61 o 
  -4  -8   2        0.82        5.61      4.67 o 
  -3  -8   2        9.44        6.54      4.36 o 
  -2  -8   2       38.43       38.69      3.22 o 
  -1  -8   2       29.87       26.78      4.11 o 
   0  -8   2        4.87        5.82      1.76 o 
   1  -8   2      948.85      921.48     20.63 o 
   2  -8   2      570.29      566.32     18.19 o 
   3  -8   2      528.16      529.40     13.60 o 
   4  -8   2      815.45      808.24     18.61 o 
   5  -8   2       10.92       10.95      3.79 o 
   6  -8   2      104.82      105.42      7.51 o 
   7  -8   2       12.22        6.54      3.75 o 
  -8  -7   2        8.06        2.80      5.61 o 
  -7  -7   2       84.78       71.63      7.47 o 
  -6  -7   2       82.03       69.45      7.16 o 
  -5  -7   2       23.75       21.49      4.98 o 
  -4  -7   2     1006.23      985.35     45.47 o 
  -3  -7   2     1880.37     1899.25     49.09 o 
  -2  -7   2      600.73      604.68     13.83 o 
  -1  -7   2      285.70      287.97      6.85 o 
   0  -7   2      320.19      338.81      7.13 o 
   1  -7   2      412.99      436.81      8.90 o 
   2  -7   2      369.07      329.25      9.51 o 
   3  -7   2     1137.76     1095.25     24.56 o 
   4  -7   2      851.96      828.11     23.04 o 
   5  -7   2      133.68      136.42      6.87 o 
   6  -7   2        2.24       -1.15      2.88 o 
   7  -7   2       37.34       45.20      6.80 o 
   8  -7   2       78.21       72.97      5.17 o 
  -8  -6   2       85.24       75.99      7.79 o 
  -7  -6   2      119.15      105.57      8.41 o 
  -6  -6   2      292.24      282.46     15.26 o 
  -5  -6   2      385.02      394.00     14.80 o 
  -4  -6   2      431.13      464.76     15.59 o 
  -3  -6   2      163.11      138.77      6.47 o 
  -2  -6   2     1162.38     1125.55     24.52 o 
  -1  -6   2      272.72      275.19      5.58 o 
   0  -6   2       67.52       75.74      2.17 o 
   1  -6   2      453.55      429.88      7.61 o 
   2  -6   2     1443.18     1497.90     27.41 o 
   3  -6   2     1206.86     1170.11     25.23 o 
   4  -6   2       26.89       34.34      2.65 o 
   5  -6   2       16.19       15.98      2.62 o 
   6  -6   2        8.39        6.18      2.88 o 
   7  -6   2       44.75       43.69      4.01 o 
   8  -6   2      193.92      191.18      7.72 o 
  -9  -5   2       15.41       19.31      5.29 o 
  -8  -5   2      109.05      112.74      8.41 o 
  -7  -5   2        0.04       -2.34      3.08 o 
  -6  -5   2       19.04       24.58      3.19 o 
  -5  -5   2      183.54      171.76      9.66 o 
  -4  -5   2      105.08      101.64      6.04 o 
  -3  -5   2       62.25       72.75      3.51 o 
  -2  -5   2      760.03      760.06     13.97 o 
  -1  -5   2      283.63      293.90      7.50 o 
   0  -5   2     1125.62     1127.58     19.67 o 
   1  -5   2      626.58      616.42     10.35 o 
   2  -5   2     3417.58     3400.81     54.42 o 
   3  -5   2     1751.31     1648.61     28.13 o 
   4  -5   2     1688.24     1682.33     35.70 o 
   5  -5   2      898.79      872.62     23.46 o 
   6  -5   2      334.30      324.64     10.08 o 
   7  -5   2       34.17       29.49      3.24 o 
   8  -5   2        3.88        5.81      3.06 o 
   9  -5   2        0.42        2.12      3.24 o 
  -9  -4   2       10.45       12.78      4.09 o 
  -8  -4   2       42.89       37.05      3.67 o 
  -7  -4   2      522.33      524.53     17.16 o 
  -6  -4   2       56.58       66.62      3.60 o 
  -5  -4   2     1285.38     1303.24     33.59 o 
  -4  -4   2     1204.86     1208.12     32.80 o 
  -3  -4   2     2402.70     2300.87     47.37 o 
  -2  -4   2       85.09       66.98      2.27 o 
  -1  -4   2      134.72      124.29      2.67 o 
   0  -4   2      406.82      451.65      8.00 o 
   1  -4   2       99.12      129.68      2.56 o 
   2  -4   2       18.54       20.19      0.92 o 
   3  -4   2       21.15       20.87      1.26 o 
   4  -4   2       58.92       61.95      2.15 o 
   5  -4   2      106.34      117.32      4.17 o 
   6  -4   2      225.37      230.43      7.54 o 
   7  -4   2      119.31      117.36      5.08 o 
   8  -4   2      188.93      193.00      7.19 o 
   9  -4   2       36.20       48.98      4.12 o 
  -9  -3   2       18.84       21.92      3.36 o 
  -8  -3   2       24.54       26.25      3.84 o 
  -7  -3   2       19.81       19.36      2.30 o 
  -6  -3   2     1053.38     1118.19     29.07 o 
  -5  -3   2      162.22      178.05      5.41 o 
  -4  -3   2       14.80       11.37      1.15 o 
  -3  -3   2       37.08       39.92      1.52 o 
  -2  -3   2      159.66      174.15      4.36 o 
  -1  -3   2      813.20      847.75     15.71 o 
   0  -3   2     2923.70     3048.95     48.60 o 
   1  -3   2     3285.68     3323.70     52.97 o 
   2  -3   2      723.87      647.67     10.31 o 
   3  -3   2     1238.53     1229.02     20.72 o 
   4  -3   2      608.46      567.86     10.88 o 
   5  -3   2      279.22      301.42      6.47 o 
   6  -3   2       43.93       44.39      2.57 o 
   7  -3   2      213.88      219.69      7.36 o 
   8  -3   2      264.58      256.33      8.48 o 
   9  -3   2      164.07      173.42      6.82 o 
  -9  -2   2       33.84       34.04      3.84 o 
  -8  -2   2      131.94      133.14      5.81 o 
  -7  -2   2      502.30      528.48     14.83 o 
  -6  -2   2     4409.45     4413.25    110.72 o 
  -5  -2   2     1482.32     1525.74     28.69 o 
  -4  -2   2       22.17       41.68      1.48 o 
  -3  -2   2      488.10      417.68      7.83 o 
  -2  -2   2       15.37       18.35      1.48 o 
  -1  -2   2     1178.42     1228.86     20.86 o 
   0  -2   2       12.36       16.50      0.67 o 
   1  -2   2     1503.60     1529.48     25.08 o 
   2  -2   2      304.05      282.69      5.20 o 
   3  -2   2      978.98      943.09     17.69 o 
   4  -2   2      617.80      696.07     12.85 o 
   5  -2   2      161.73      182.02      3.81 o 
   6  -2   2      424.28      447.21     10.82 o 
   7  -2   2      260.88      259.44      8.89 o 
   8  -2   2      114.46      116.98      4.92 o 
   9  -2   2       50.98       48.92      3.91 o 
  10  -2   2       41.19       41.83      4.75 o 
  -9  -1   2        4.46        1.30      2.85 o 
  -8  -1   2       14.10       16.91      2.68 o 
  -7  -1   2      104.22      106.65      4.77 o 
  -6  -1   2       82.89       79.48      3.07 o 
  -5  -1   2      814.20      793.47     15.27 o 
  -4  -1   2     6592.19     6964.25    116.16 o 
  -3  -1   2       71.05       86.18      1.99 o 
  -2  -1   2      226.47      201.17      4.63 o 
  -1  -1   2     4014.70     4005.10     73.34 o 
   0  -1   2     2896.94     3087.71     51.25 o 
   1  -1   2     1926.04     2004.91     34.41 o 
   2  -1   2     1079.50     1063.81     19.68 o 
   3  -1   2      618.20      534.70      9.63 o 
   4  -1   2     1402.27     1558.94     28.25 o 
   5  -1   2     1124.73     1203.63     22.11 o 
   6  -1   2     1249.79     1276.83     24.57 o 
   7  -1   2     1506.41     1435.67     34.22 o 
   8  -1   2      328.56      319.71     10.73 o 
   9  -1   2       92.68       97.20      6.39 o 
  10  -1   2       20.59       23.17      3.31 o 
  -9   0   2       59.84       59.97      4.11 o 
  -8   0   2      222.16      225.28      8.11 o 
  -7   0   2       77.37       75.84      3.56 o 
  -6   0   2      389.66      379.07      9.22 o 
  -5   0   2      539.66      545.62     10.29 o 
  -4   0   2     5287.96     5466.53     87.91 o 
  -3   0   2      197.25      162.94      3.23 o 
  -2   0   2     4123.08     4186.33     69.23 o 
  -1   0   2     3867.82     3826.13     64.34 o 
   0   0   2      949.08      947.48     14.58 o 
   1   0   2    10212.07     9052.01    134.92 o 
   2   0   2     4243.83     4121.90     88.36 o 
   3   0   2       50.47       61.26      1.43 o 
   4   0   2        7.43       10.82      0.80 o 
   5   0   2      268.79      307.61      6.02 o 
   6   0   2      107.68      109.54      2.70 o 
   7   0   2       41.99       44.61      1.52 o 
   8   0   2       14.40       14.61      3.60 o 
   9   0   2       44.39       43.75      3.10 o 
  10   0   2       36.43       46.00      3.55 o 
  -9   1   2       45.12       49.68      4.07 o 
  -8   1   2      188.64      194.93      6.79 o 
  -7   1   2      716.99      705.62     21.61 o 
  -6   1   2     1216.56     1166.45     34.54 o 
  -5   1   2     1201.42     1183.19     21.84 o 
  -4   1   2       97.02       77.96      2.94 o 
  -3   1   2      636.93      693.17     11.07 o 
  -2   1   2      324.09      374.17      6.58 o 
  -1   1   2      476.09      501.49      7.66 o 
   0   1   2       44.25       43.65      0.92 o 
   1   1   2     1596.09     1675.35     32.61 o 
   2   1   2       20.73       24.92      0.75 o 
   3   1   2     1240.76     1320.95     24.93 o 
   4   1   2     1107.28     1142.53     24.28 o 
   5   1   2     2982.81     2930.80     61.62 o 
   6   1   2     2403.01     2384.74     57.49 o 
   7   1   2     1120.83     1125.14     24.10 o 
   8   1   2      672.28      670.89     16.73 o 
   9   1   2      299.04      280.62      9.57 o 
  10   1   2       15.18       19.60      5.36 o 
  -9   2   2       10.44        5.89      3.52 o 
  -8   2   2      103.66      102.20      5.29 o 
  -7   2   2      130.76      129.31      6.22 o 
  -6   2   2      105.59       87.26      4.31 o 
  -5   2   2        4.69        4.75      0.95 o 
  -4   2   2       78.96       70.36      2.15 o 
  -3   2   2     1338.22     1340.89     22.67 o 
  -2   2   2     3665.83     3663.54     63.46 o 
  -1   2   2      993.34      914.87     13.48 o 
   0   2   2    18267.06    16221.57    241.51 o 
   1   2   2      883.23      857.45     11.46 o 
   2   2   2     4805.44     4806.77     75.75 o 
   3   2   2     1129.06     1199.03     18.59 o 
   4   2   2      432.76      420.24      8.32 o 
   5   2   2      263.82      247.01      6.46 o 
   6   2   2      810.82      812.75     21.89 o 
   7   2   2      671.36      681.24     20.81 o 
   8   2   2       20.97       15.12      4.05 o 
   9   2   2      119.51      124.34     10.90 o 
  10   2   2       10.14       11.83      5.92 o 
  -9   3   2      137.37      142.89      7.24 o 
  -8   3   2      219.26      230.43      9.03 o 
  -7   3   2       88.74       96.67      5.02 o 
  -6   3   2      100.25       99.55      4.85 o 
  -5   3   2      316.04      306.79      9.26 o 
  -4   3   2      198.06      187.23      4.52 o 
  -3   3   2     2440.67     2468.85     47.30 o 
  -2   3   2     1505.54     1548.38     26.91 o 
  -1   3   2      392.64      369.46      6.01 o 
   0   3   2    12428.40    11945.68    221.53 o 
   1   3   2      172.51      153.03      2.38 o 
   2   3   2      485.51      506.99      9.32 o 
   3   3   2        5.75        8.71      0.82 o 
   4   3   2      665.84      680.45     11.68 o 
   5   3   2      305.82      300.53      5.97 o 
   6   3   2      540.83      522.30     13.60 o 
   7   3   2      113.22      125.48      5.29 o 
   8   3   2       88.04       92.11      5.36 o 
   9   3   2        5.87        7.16      5.29 o 
  10   3   2      121.89      121.14     10.90 o 
  -9   4   2       14.12        8.31      3.94 o 
  -8   4   2       59.09       53.85      6.39 o 
  -7   4   2      571.86      594.50     18.91 o 
  -6   4   2      318.06      296.84     13.06 o 
  -5   4   2       55.02       59.15      4.99 o 
  -4   4   2      292.06      285.16      7.19 o 
  -3   4   2     1897.60     1897.55     41.79 o 
  -2   4   2      160.72      169.26      3.82 o 
  -1   4   2     1299.70     1258.87     19.22 o 
   0   4   2     1468.32     1819.44     31.96 o 
   1   4   2     2369.27     2332.07     32.87 o 
   2   4   2       15.85       17.71      0.95 o 
   3   4   2     1321.00     1357.86     25.03 o 
   4   4   2     1488.53     1449.12     28.77 o 
   5   4   2     2045.16     2044.83     40.07 o 
   6   4   2     1882.40     1932.98     35.48 o 
   7   4   2       37.16       43.45      2.04 o 
   8   4   2       40.65       42.26      2.53 o 
   9   4   2        1.32        9.65      4.98 o 
  10   4   2      101.96       93.43      9.34 o 
  -8   5   2       46.97       42.82      4.63 o 
  -7   5   2        4.84        4.98      2.81 o 
  -6   5   2        2.69        1.31      2.32 o 
  -5   5   2        6.48       10.29      2.25 o 
  -4   5   2      364.20      381.20     11.18 o 
  -3   5   2      130.69      113.28      2.97 o 
  -2   5   2     2002.55     1911.81     29.74 o 
  -1   5   2     6832.32     7108.40     98.22 o 
   0   5   2      155.81      154.00      3.82 o 
   1   5   2       87.16       83.10      1.87 o 
   2   5   2       15.04       16.65      1.10 o 
   3   5   2      394.56      452.66      9.72 o 
   4   5   2       49.28       47.40      1.63 o 
   5   5   2       11.95        9.80      1.07 o 
   6   5   2       83.36       93.82      3.09 o 
   7   5   2       24.75       23.97      2.81 o 
   8   5   2        5.96        0.31      2.49 o 
   9   5   2       26.07       25.23      3.43 o 
  -8   6   2      168.90      165.11      7.46 o 
  -7   6   2      221.57      212.89      8.37 o 
  -6   6   2       16.90       16.40      3.12 o 
  -5   6   2       29.62       29.54      2.94 o 
  -4   6   2       82.32       83.44      3.81 o 
  -3   6   2       86.70       90.01      3.55 o 
  -2   6   2       68.48       77.62      2.22 o 
  -1   6   2       45.77       45.64      1.53 o 
   0   6   2      842.83      908.80     19.04 o 
   1   6   2      211.26      195.91      4.14 o 
   2   6   2      441.13      432.64      8.07 o 
   3   6   2     2570.03     2506.62     47.08 o 
   4   6   2     1792.68     1806.61     41.54 o 
   5   6   2     1535.67     1584.94     37.97 o 
   6   6   2       14.02       13.14      1.82 o 
   7   6   2      482.29      448.45     21.18 o 
   8   6   2      103.20      101.21      6.85 o 
   9   6   2        8.13        7.47      3.74 o 
  10   6   2       34.60       29.90      4.36 o 
  -8   7   2       18.01       17.15      4.38 o 
  -7   7   2       13.80       17.26      3.47 o 
  -6   7   2      101.96      118.26      6.27 o 
  -5   7   2      233.16      250.12     11.61 o 
  -4   7   2      360.09      365.24     10.99 o 
  -3   7   2     1452.04     1401.33     32.79 o 
  -2   7   2     1441.86     1379.54     25.79 o 
  -1   7   2      415.45      364.98      7.00 o 
   0   7   2      441.45      464.36     12.13 o 
   1   7   2       22.70       27.63      1.44 o 
   2   7   2      332.90      339.45      6.60 o 
   3   7   2       38.96       44.40      2.79 o 
   4   7   2      413.10      430.83     11.34 o 
   5   7   2      203.47      195.76      6.80 o 
   6   7   2       42.68       50.78      4.05 o 
   7   7   2       52.35       54.81      5.29 o 
   8   7   2      319.03      283.40     14.95 o 
   9   7   2      140.85      139.52      9.34 o 
  -7   8   2        2.23        5.25      3.67 o 
  -6   8   2        7.92        5.44      3.30 o 
  -5   8   2      152.57      156.35      9.48 o 
  -4   8   2      136.38      136.42     10.47 o 
  -3   8   2      668.25      623.23     15.51 o 
  -2   8   2      355.29      342.34      9.27 o 
  -1   8   2       95.85       83.95      3.29 o 
   0   8   2        2.80        5.04      1.16 o 
   1   8   2       93.01       98.35      2.90 o 
   2   8   2     1846.71     1865.32     35.47 o 
   3   8   2      209.75      196.31      5.24 o 
   4   8   2      575.86      581.28     18.38 o 
   5   8   2      548.54      543.91     18.50 o 
   6   8   2      367.77      356.89     18.06 o 
   7   8   2       28.44       34.88      5.29 o 
   8   8   2       33.19       35.81      5.29 o 
   9   8   2      416.86      380.87     19.62 o 
  -6   9   2      118.85      133.51      6.83 o 
  -5   9   2      157.21      164.06      9.66 o 
  -4   9   2      369.14      362.43     11.75 o 
  -3   9   2       95.61       89.58      3.88 o 
  -2   9   2      141.61      137.66      4.16 o 
  -1   9   2       96.91      108.66      8.19 o 
   0   9   2      180.56      199.42      6.63 o 
   1   9   2      303.77      312.32      7.43 o 
   2   9   2      313.47      319.00      7.13 o 
   3   9   2     1931.21     1930.64     42.35 o 
   4   9   2      569.28      537.43     18.50 o 
   5   9   2       45.89       44.22      5.92 o 
   6   9   2       10.23       10.28      4.98 o 
   7   9   2        1.07        1.87      4.67 o 
   8   9   2        0.34       -0.62      4.67 o 
  -6  10   2       26.53       41.99      5.44 o 
  -5  10   2       86.50      100.40      5.83 o 
  -4  10   2      425.12      446.68     21.71 o 
  -3  10   2      359.85      342.31      9.81 o 
  -2  10   2      335.10      304.33      8.47 o 
  -1  10   2        0.95        1.45      2.56 o 
   0  10   2       26.74       16.07      2.52 o 
   1  10   2        5.39        6.67      2.06 o 
   2  10   2       77.54       86.95      3.57 o 
   3  10   2       79.89       71.03      5.82 o 
   4  10   2       28.03       33.32      5.92 o 
   5  10   2      379.66      333.85     18.37 o 
   6  10   2       84.34       77.23      7.79 o 
   7  10   2      252.42      233.88     14.64 o 
   8  10   2      532.91      513.23     25.85 o 
  -5  11   2        0.97        3.57      4.48 o 
  -4  11   2       28.11       30.26      8.42 o 
  -3  11   2        6.32        7.51      2.95 o 
  -2  11   2       19.21       16.79      3.34 o 
  -1  11   2       18.83       12.70      3.57 o 
   0  11   2      111.74      120.29      7.95 o 
   1  11   2      615.44      630.84     21.53 o 
   2  11   2      374.96      377.80     11.27 o 
   3  11   2       22.67       27.72      6.54 o 
   4  11   2        3.11       16.82      5.61 o 
   5  11   2      232.51      237.62     15.26 o 
   6  11   2        2.10       -3.43      5.61 o 
   7  11   2       57.53       71.94      8.41 o 
  -4  12   2      158.29      166.40     16.66 o 
  -3  12   2       17.48       19.23      3.46 o 
  -2  12   2       32.54       27.45      3.87 o 
  -1  12   2       10.62       14.66      3.58 o 
   0  12   2        6.10        0.35      3.47 o 
   1  12   2       16.41       19.31      3.74 o 
   2  12   2      227.08      231.69     12.40 o 
   3  12   2      144.21      142.63     11.52 o 
   4  12   2       38.07       16.82      7.16 o 
   5  12   2      194.25      191.22     14.01 o 
   6  12   2        3.56        0.93      6.54 o 
  -2  13   2       31.70       32.76      4.25 o 
  -1  13   2       40.17       44.55      4.74 o 
   0  13   2      125.34      135.17     11.30 o 
   1  13   2       57.98       54.19      5.36 o 
   2  13   2      111.20      135.47     11.21 o 
   3  13   2        1.15        0.62      7.47 o 
   4  13   2       19.77       30.21      8.41 o 
   5  13   2        1.83        0.31      7.16 o 
  -2 -12   3        2.98        0.93      6.23 o 
  -1 -12   3       41.59       32.84      5.17 o 
   0 -12   3       30.33       34.66      6.70 o 
   1 -12   3        7.73        4.79      4.55 o 
  -4 -11   3       19.91       28.65      8.72 o 
  -3 -11   3      203.01      179.38     14.33 o 
  -2 -11   3       18.36       23.05      6.54 o 
  -1 -11   3        5.07        9.80      6.23 o 
   0 -11   3       15.11       14.93      4.64 o 
   1 -11   3        2.02       -2.01      7.01 o 
   2 -11   3       56.97       60.22      5.82 o 
   3 -11   3       19.14       24.39      3.84 o 
   4 -11   3       19.06       18.11      4.66 o 
  -5 -10   3       39.91       57.61      8.72 o 
  -4 -10   3       96.89      107.13     10.28 o 
  -3 -10   3       15.14       10.28      6.23 o 
  -2 -10   3      323.52      305.88     10.70 o 
  -1 -10   3        7.79        0.42      3.95 o 
   0 -10   3      557.39      589.26     47.49 o 
   1 -10   3      471.93      457.11     18.80 o 
   2 -10   3      376.43      366.39     13.76 o 
   3 -10   3       70.27       67.70      4.77 o 
   4 -10   3       14.54       15.95      3.81 o 
   5 -10   3        1.49        3.47      4.95 o 
  -6  -9   3      204.62      231.08     15.88 o 
  -5  -9   3      306.98      260.35     16.51 o 
  -4  -9   3      220.87      225.16     14.95 o 
  -3  -9   3       20.49       20.24      5.92 o 
  -2  -9   3      115.03      117.28     10.38 o 
  -1  -9   3      144.39      123.41      5.81 o 
   0  -9   3      331.84      341.59     11.85 o 
   1  -9   3      513.34      501.43     16.90 o 
   2  -9   3      156.04      158.79      6.29 o 
   3  -9   3       36.37       43.80      3.00 o 
   4  -9   3       73.03       66.83      3.91 o 
   5  -9   3       16.24        6.51      4.27 o 
   6  -9   3      253.64      264.69     10.15 o 
  -7  -8   3        1.44        0.00      6.23 o 
  -6  -8   3      160.71      163.50     11.83 o 
  -5  -8   3      318.39      310.80     17.75 o 
  -4  -8   3       86.50       93.74      8.72 o 
  -3  -8   3        8.41       11.52      5.29 o 
  -2  -8   3       14.94       12.83      2.23 o 
  -1  -8   3     1026.21     1016.26     30.16 o 
   0  -8   3      144.54      157.69      5.33 o 
   1  -8   3       27.40       31.86      2.68 o 
   2  -8   3       18.15       25.08      3.60 o 
   3  -8   3        6.70        6.41      1.94 o 
   4  -8   3       52.07       50.91      3.33 o 
   5  -8   3      133.98      139.57     11.07 o 
   6  -8   3      186.92      181.63      7.66 o 
   7  -8   3      153.72      154.09      7.21 o 
  -8  -7   3       15.51       16.82      6.54 o 
  -7  -7   3        0.82       -4.67      5.61 o 
  -6  -7   3      120.85      109.00      9.34 o 
  -5  -7   3      159.67      134.54      9.97 o 
  -4  -7   3       16.27       11.52      4.67 o 
  -3  -7   3       83.71       75.01      7.32 o 
  -2  -7   3       47.93       44.24      6.88 o 
  -1  -7   3     1380.52     1403.69     32.81 o 
   0  -7   3     1910.87     1998.48     44.74 o 
   1  -7   3     1756.86     1721.28     37.28 o 
   2  -7   3      779.66      783.66     16.52 o 
   3  -7   3      111.23      108.93      3.55 o 
   4  -7   3      126.46      124.37      5.13 o 
   5  -7   3       75.16       88.95      7.59 o 
   6  -7   3        3.27        3.98      3.04 o 
   7  -7   3        3.78        0.21      3.40 o 
   8  -7   3        0.53        3.82      3.96 o 
  -8  -6   3      114.33      138.27     10.28 o 
  -7  -6   3      320.55      263.47     15.57 o 
  -6  -6   3      205.40      195.26     12.46 o 
  -5  -6   3        9.41       10.09      3.19 o 
  -4  -6   3      229.87      188.96      8.72 o 
  -3  -6   3       27.41       34.71      2.56 o 
  -2  -6   3      246.91      239.95      6.23 o 
  -1  -6   3       31.70       32.61      1.83 o 
   0  -6   3       12.15       22.23      1.44 o 
   1  -6   3      213.58      228.66      5.15 o 
   2  -6   3       36.31       35.67      1.77 o 
   3  -6   3       53.43       54.04      2.69 o 
   4  -6   3        5.19        2.23      1.77 o 
   5  -6   3      666.60      672.45     22.19 o 
   6  -6   3      195.32      185.21      7.17 o 
   7  -6   3      281.12      285.62      9.82 o 
   8  -6   3       52.94       55.03      6.56 o 
  -8  -5   3       13.94       11.52      4.98 o 
  -7  -5   3        3.74        3.11      4.67 o 
  -6  -5   3       25.54       30.10      3.74 o 
  -5  -5   3       23.21       22.52      3.27 o 
  -4  -5   3      312.20      401.14     26.58 o 
  -3  -5   3      319.67      314.54      8.63 o 
  -2  -5   3     1519.47     1414.66     30.50 o 
  -1  -5   3     1333.11     1373.68     24.41 o 
   0  -5   3     1947.84     1942.29     36.68 o 
   1  -5   3     1127.54     1158.17     19.86 o 
   2  -5   3      411.67      424.56      7.62 o 
   3  -5   3      356.47      347.73      6.73 o 
   4  -5   3      478.54      473.17      8.97 o 
   5  -5   3       78.28       71.75      5.43 o 
   6  -5   3      126.33      116.81      4.98 o 
   7  -5   3        1.43       -0.46      2.57 o 
   8  -5   3        0.10       -2.81      2.81 o 
   9  -5   3        5.48        0.13      3.49 o 
  -9  -4   3      252.69      248.79     20.87 o 
  -8  -4   3        9.35       13.46      3.24 o 
  -7  -4   3      282.81      303.74     14.85 o 
  -6  -4   3      198.30      202.64      7.50 o 
  -5  -4   3      349.00      334.09     13.98 o 
  -4  -4   3        8.03        9.86      2.73 o 
  -3  -4   3      255.72      255.50      7.87 o 
  -2  -4   3      674.45      675.04     16.78 o 
  -1  -4   3      595.74      604.78     10.59 o 
   0  -4   3       16.65       30.63      1.18 o 
   1  -4   3      137.12      148.72      3.17 o 
   2  -4   3       46.13       55.39      2.05 o 
   3  -4   3      686.61      682.16     13.15 o 
   4  -4   3     1668.73     1645.97     28.89 o 
   5  -4   3      384.66      370.81      9.28 o 
   6  -4   3      425.09      402.07     11.67 o 
   7  -4   3       10.43        9.43      2.54 o 
   8  -4   3      141.47      131.32      5.69 o 
   9  -4   3      178.83      163.98      6.89 o 
  -9  -3   3       27.29       37.94      6.45 o 
  -8  -3   3     1293.20     1264.57     35.99 o 
  -7  -3   3      354.41      366.04     11.81 o 
  -6  -3   3        5.90       25.00      2.65 o 
  -5  -3   3        0.23       -1.04      1.87 o 
  -4  -3   3      324.15      329.30      8.76 o 
  -3  -3   3      657.42      563.89     11.27 o 
  -2  -3   3     2564.58     2511.87     67.44 o 
  -1  -3   3     1526.01     1502.68     24.30 o 
   0  -3   3     1636.35     1759.84     29.41 o 
   1  -3   3      596.49      662.06     11.46 o 
   2  -3   3     3103.53     3213.81     52.36 o 
   3  -3   3     2470.47     2530.45     46.76 o 
   4  -3   3     2015.63     2082.08     38.67 o 
   5  -3   3     1364.43     1347.66     27.11 o 
   6  -3   3      751.73      697.87     17.48 o 
   7  -3   3      586.28      559.97     15.63 o 
   8  -3   3      119.58      124.25      6.93 o 
   9  -3   3      338.92      334.12     10.76 o 
  -9  -2   3      161.11      165.72      7.55 o 
  -8  -2   3     1092.26     1042.76     29.97 o 
  -7  -2   3       86.02       81.60      4.55 o 
  -6  -2   3       61.92       64.27      3.68 o 
  -5  -2   3      152.73      149.75      4.88 o 
  -4  -2   3      754.89      720.50     15.46 o 
  -3  -2   3     2070.34     2015.48     36.69 o 
  -2  -2   3     4166.73     4318.59     80.89 o 
  -1  -2   3     2180.32     2176.08     39.57 o 
   0  -2   3     1496.88     1561.11     26.18 o 
   1  -2   3      300.65      267.59      4.83 o 
   2  -2   3       48.95       58.14      1.44 o 
   3  -2   3       11.35        9.58      0.79 o 
   4  -2   3       29.99       27.29      1.27 o 
   5  -2   3      151.86      169.26      4.13 o 
   6  -2   3       31.27       28.72      1.66 o 
   7  -2   3        9.38       11.32      2.12 o 
   8  -2   3      553.04      544.99     15.31 o 
   9  -2   3        6.73        3.02      2.67 o 
  10  -2   3      129.62      135.68      9.15 o 
  -9  -1   3      126.52      143.49      6.64 o 
  -8  -1   3       53.54       68.05      4.30 o 
  -7  -1   3      402.48      391.30     18.46 o 
  -6  -1   3     1323.52     1329.12     34.30 o 
  -5  -1   3       16.06       18.09      1.57 o 
  -4  -1   3      359.84      425.82      7.43 o 
  -3  -1   3      432.52      415.04      7.72 o 
  -2  -1   3      248.40      240.69      4.79 o 
  -1  -1   3       14.75       14.13      0.64 o 
   0  -1   3      297.13      313.24      5.36 o 
   1  -1   3     1890.70     2027.88     36.85 o 
   2  -1   3     3912.27     4179.01     82.10 o 
   3  -1   3     5639.93     5957.74    113.38 o 
   4  -1   3     4565.00     4647.01     78.04 o 
   5  -1   3     3251.83     3120.42     53.63 o 
   6  -1   3      637.48      589.26     11.24 o 
   7  -1   3       24.66       28.97      2.38 o 
   8  -1   3       37.12       36.82      2.92 o 
   9  -1   3      133.39      142.06      5.65 o 
  10  -1   3       85.81       87.43      5.09 o 
  -9   0   3       14.03       13.20      4.95 o 
  -8   0   3       20.36       20.80      3.16 o 
  -7   0   3        0.77       -2.37      2.37 o 
  -6   0   3      500.21      546.63     14.80 o 
  -5   0   3      166.98      146.93      4.08 o 
  -4   0   3     1153.35     1085.05     17.84 o 
  -3   0   3     2925.88     3025.42     49.69 o 
  -2   0   3      850.89      771.22     14.93 o 
  -1   0   3     1586.29     1552.11     25.43 o 
   0   0   3      626.63      718.90     11.48 o 
   1   0   3      189.92      212.67      3.95 o 
   2   0   3      437.63      452.48      7.95 o 
   3   0   3      434.29      444.41      7.77 o 
   4   0   3     1854.84     1839.11     31.37 o 
   5   0   3       51.05       42.05      1.63 o 
   6   0   3      638.70      672.79     12.76 o 
   7   0   3       65.41       71.18      2.38 o 
   8   0   3      121.12      121.38      3.76 o 
   9   0   3      311.30      333.22     11.08 o 
  10   0   3       82.54       91.24      6.70 o 
  -9   1   3      193.56      211.64     15.82 o 
  -8   1   3       39.97       40.68      4.67 o 
  -7   1   3       38.65       37.75      3.00 o 
  -6   1   3       77.72       79.75      3.62 o 
  -5   1   3      243.99      260.77      5.97 o 
  -4   1   3      160.91      168.70      3.34 o 
  -3   1   3     1903.22     1921.19     29.41 o 
  -2   1   3      298.16      283.57      4.84 o 
  -1   1   3      674.42      670.23      9.90 o 
   0   1   3      296.38      346.04      5.44 o 
   1   1   3      853.38      854.56     13.80 o 
   2   1   3     2457.85     2547.67     44.60 o 
   3   1   3     4025.67     4105.96     71.76 o 
   4   1   3      308.04      267.22      4.97 o 
   5   1   3      298.22      284.42      5.37 o 
   6   1   3      419.70      447.22      8.63 o 
   7   1   3      850.08      842.85     18.21 o 
   8   1   3       54.56       54.42      2.35 o 
   9   1   3      251.76      243.81      8.52 o 
  10   1   3       69.90       74.67      6.95 o 
  -9   2   3        0.37       -4.67      4.67 o 
  -8   2   3        4.37        2.60      2.71 o 
  -7   2   3      116.27      108.08      4.74 o 
  -6   2   3       60.97       58.82      3.79 o 
  -5   2   3      444.02      425.90     10.47 o 
  -4   2   3      948.30      938.80     18.06 o 
  -3   2   3      163.85      145.75      2.76 o 
  -2   2   3      242.43      235.06      3.79 o 
  -1   2   3      675.40      716.33     10.71 o 
   0   2   3     3029.43     3182.23     43.80 o 
   1   2   3     1344.90     1352.75     20.16 o 
   2   2   3     2451.41     2401.99     43.12 o 
   3   2   3     1610.39     1565.99     23.84 o 
   4   2   3      995.72      901.55     15.03 o 
   5   2   3      690.36      736.00     13.52 o 
   6   2   3        1.93        1.50      1.40 o 
   7   2   3      814.47      852.51     25.65 o 
   8   2   3        0.09       -0.13      2.50 o 
   9   2   3        2.19        0.56      3.86 o 
  10   2   3        0.47        3.99      4.43 o 
  -9   3   3       26.78       26.22      4.66 o 
  -8   3   3        6.87        2.34      2.87 o 
  -7   3   3      178.30      176.86      7.55 o 
  -6   3   3      127.63      129.59      5.84 o 
  -5   3   3     2188.52     2149.23     62.31 o 
  -4   3   3     1500.96     1544.58     34.38 o 
  -3   3   3      475.12      427.84      9.85 o 
  -2   3   3      413.09      372.07      5.74 o 
  -1   3   3      168.98      168.02      2.64 o 
   0   3   3     2839.52     3026.73     42.91 o 
   1   3   3      417.27      376.32      5.20 o 
   2   3   3     1765.36     1765.94     26.37 o 
   3   3   3      205.87      226.01      4.20 o 
   4   3   3      238.17      219.58      3.86 o 
   5   3   3      281.58      266.29      5.18 o 
   6   3   3      218.43      223.49      6.87 o 
   7   3   3      652.89      683.74     20.83 o 
   8   3   3      946.03      970.78     39.16 o 
   9   3   3      479.18      516.60     22.49 o 
  10   3   3      172.40      199.94     14.33 o 
  -8   4   3        3.34       -1.02      3.76 o 
  -7   4   3        2.04       -3.45      3.45 o 
  -6   4   3      380.45      382.74     16.74 o 
  -5   4   3      301.05      296.14     10.22 o 
  -4   4   3        7.24        5.43      1.88 o 
  -3   4   3        1.94        2.13      0.94 o 
  -2   4   3       39.58       32.59      1.25 o 
  -1   4   3     1544.86     1488.79     24.41 o 
   0   4   3     2271.14     2419.68     33.84 o 
   1   4   3     9411.94     9058.26    161.95 o 
   2   4   3     2828.25     2679.99     41.61 o 
   3   4   3     3437.73     3371.23     58.80 o 
   4   4   3     3670.70     3830.03     74.89 o 
   5   4   3      352.66      366.92      7.71 o 
   6   4   3       46.14       46.24      1.57 o 
   7   4   3      137.89      137.19      3.51 o 
   8   4   3        0.96        0.35      4.98 o 
   9   4   3       16.76       21.23      4.61 o 
  10   4   3       42.16       47.34      7.47 o 
  -8   5   3       23.73       22.24      3.67 o 
  -7   5   3       23.80       26.64      3.41 o 
  -6   5   3     1043.21     1009.66     37.29 o 
  -5   5   3      581.84      573.42     16.01 o 
  -4   5   3     1025.66     1014.01     24.98 o 
  -3   5   3     1116.87     1108.07     23.32 o 
  -2   5   3     1269.66     1244.38     20.97 o 
  -1   5   3       35.88       32.86      1.09 o 
   0   5   3      231.56      232.30      5.42 o 
   1   5   3      863.75      852.50     13.50 o 
   2   5   3     1473.28     1532.49     31.10 o 
   3   5   3      185.47      180.97      4.41 o 
   4   5   3      513.40      565.24     11.31 o 
   5   5   3       13.25       21.84      1.38 o 
   6   5   3      768.20      747.49     15.24 o 
   7   5   3       65.44       66.85      6.93 o 
   8   5   3      361.41      369.18     12.51 o 
   9   5   3      206.57      199.31      9.97 o 
  -8   6   3       69.91       66.67      4.91 o 
  -7   6   3        1.48        2.05      3.12 o 
  -6   6   3      191.73      184.91      7.03 o 
  -5   6   3      313.58      295.06      9.39 o 
  -4   6   3      248.77      219.53      7.38 o 
  -3   6   3      254.58      239.87      5.65 o 
  -2   6   3      142.93      142.01      3.08 o 
  -1   6   3      682.51      673.08     10.63 o 
   0   6   3     1321.24     1393.96     27.94 o 
   1   6   3     1865.28     1742.47     26.04 o 
   2   6   3      932.37      901.48     16.17 o 
   3   6   3     1211.63     1191.99     22.83 o 
   4   6   3       12.98       11.31      1.58 o 
   5   6   3      777.59      847.16     20.84 o 
   6   6   3     2095.56     2134.18     55.34 o 
   7   6   3      387.98      401.66     13.96 o 
   8   6   3      417.32      379.94     18.06 o 
   9   6   3       79.59       85.64      5.92 o 
  10   6   3        0.54        4.36      3.11 o 
  -7   7   3      159.90      164.33      7.28 o 
  -6   7   3       32.23       32.78      4.50 o 
  -5   7   3       25.69       29.34      3.60 o 
  -4   7   3       76.15       77.60      4.03 o 
  -3   7   3       68.95       68.05      2.88 o 
  -2   7   3       43.55       43.58      2.60 o 
  -1   7   3      443.56      444.74      7.23 o 
   0   7   3     2938.86     3014.27     61.66 o 
   1   7   3      164.15      149.52      4.02 o 
   2   7   3     1350.14     1272.87     24.32 o 
   3   7   3      949.76      986.30     21.74 o 
   4   7   3      250.35      282.89      7.97 o 
   5   7   3      512.56      533.55     13.78 o 
   6   7   3        3.32        3.92      2.41 o 
   7   7   3        8.22       11.79      2.64 o 
   8   7   3       14.92        8.10      3.74 o 
   9   7   3       12.70        4.98      4.05 o 
  -7   8   3      188.64      193.92      8.11 o 
  -6   8   3      255.25      246.44     12.08 o 
  -5   8   3      178.38      169.31      8.81 o 
  -4   8   3      219.84      200.99      9.17 o 
  -3   8   3        3.72        2.55      1.63 o 
  -2   8   3       10.24       10.76      1.90 o 
  -1   8   3       93.44       94.01      2.70 o 
   0   8   3      218.38      203.87      4.98 o 
   1   8   3      595.31      593.79     11.35 o 
   2   8   3       69.11       66.81      2.46 o 
   3   8   3      338.74      338.92      9.05 o 
   4   8   3      539.64      588.99     16.55 o 
   5   8   3      680.60      699.39     23.45 o 
   6   8   3      129.43      113.98      7.79 o 
   7   8   3      763.59      743.46     26.47 o 
   8   8   3      177.98      175.33     10.90 o 
   9   8   3       17.39       12.15      4.67 o 
  -6   9   3        3.32        3.96      3.69 o 
  -5   9   3        3.90        0.14      4.50 o 
  -4   9   3        9.10        3.06      3.06 o 
  -3   9   3      143.86      151.47      5.26 o 
  -2   9   3      238.11      262.36     12.56 o 
  -1   9   3      393.73      411.41      9.85 o 
   0   9   3       47.13       45.45      2.16 o 
   1   9   3     1548.24     1533.04     36.75 o 
   2   9   3      303.75      303.92      7.48 o 
   3   9   3      909.06      938.56     22.60 o 
   4   9   3        4.40        9.27      3.05 o 
   5   9   3       83.73       78.41      5.06 o 
   6   9   3      183.96      189.28      8.37 o 
   7   9   3      186.41      166.92     10.90 o 
   8   9   3       55.47       45.47      6.23 o 
   9   9   3        1.57        0.00      4.98 o 
  -6  10   3       17.51       16.32      5.68 o 
  -5  10   3       41.45       37.29      4.39 o 
  -4  10   3        1.43        3.52      2.99 o 
  -3  10   3       28.95       33.75      3.34 o 
  -2  10   3       21.52       15.35      2.88 o 
  -1  10   3      246.59      228.29      9.25 o 
   0  10   3      292.07      301.52     17.14 o 
   1  10   3       99.08       99.86      3.54 o 
   2  10   3        5.04        5.33      1.75 o 
   3  10   3       16.53       17.60      3.26 o 
   4  10   3      469.55      476.36     27.20 o 
   5  10   3      487.81      467.92     16.74 o 
   6  10   3      809.87      785.73     37.06 o 
   7  10   3      337.26      295.23     16.82 o 
   8  10   3       12.86       19.93      6.23 o 
  -5  11   3        1.69       -4.29      4.29 o 
  -4  11   3       87.59       98.44      6.51 o 
  -3  11   3      122.75      121.42      6.93 o 
  -2  11   3      343.19      341.65     20.95 o 
  -1  11   3      381.40      390.04     14.65 o 
   0  11   3       31.15       27.10      3.35 o 
   1  11   3        7.76        7.36      4.89 o 
   2  11   3       38.58       35.23      2.75 o 
   3  11   3      637.41      641.01     20.11 o 
   4  11   3       16.20       24.60      4.17 o 
   5  11   3       73.43       66.65      7.79 o 
   6  11   3       65.86       71.94      8.10 o 
   7  11   3        6.05        8.41      5.92 o 
  -4  12   3       12.40       14.73      5.12 o 
  -3  12   3      113.73      122.19      6.23 o 
  -2  12   3      208.48      205.21      8.46 o 
  -1  12   3      231.08      217.93      6.94 o 
   0  12   3      280.22      298.82     11.84 o 
   1  12   3       56.82       55.42      5.06 o 
   2  12   3       85.43       94.21      4.58 o 
   3  12   3      150.97      159.14     11.83 o 
   4  12   3       34.08       37.68      7.47 o 
   5  12   3        0.61        1.56      6.23 o 
   6  12   3       24.29       23.05      7.16 o 
  -2  13   3        1.20        2.30      3.31 o 
  -1  13   3       76.73       77.26      4.46 o 
   0  13   3       26.08       35.39      4.72 o 
   1  13   3       12.59        8.89      4.74 o 
   2  13   3       22.49       28.96      6.54 o 
   3  13   3       92.47      104.02     10.59 o 
   4  13   3      257.07      288.69     18.69 o 
   5  13   3      180.65      162.88     13.39 o 
   1  14   3       10.85       13.89      4.39 o 
   2  14   3        0.73        1.87      5.61 o 
  -2 -11   4       93.08       84.40      9.34 o 
  -1 -11   4       91.11       96.18      7.04 o 
   0 -11   4      160.37      180.51     17.60 o 
   1 -11   4       18.98        9.93      4.38 o 
   2 -11   4       14.66       13.36      9.03 o 
   3 -11   4       84.47       91.83      6.32 o 
  -5 -10   4        6.73        4.36      7.47 o 
  -4 -10   4      118.46      105.57     10.59 o 
  -3 -10   4       25.18       27.72      7.47 o 
  -2 -10   4       47.80       46.71      7.16 o 
  -1 -10   4       31.25       38.23      5.05 o 
   0 -10   4       71.49       83.58     12.30 o 
   1 -10   4        7.31        1.95      6.38 o 
   2 -10   4        5.85        3.37      3.80 o 
   3 -10   4       37.50       40.53      4.13 o 
   4 -10   4      218.63      252.29     22.89 o 
  -6  -9   4       12.39       24.91      7.79 o 
  -5  -9   4        6.18        3.43      6.23 o 
  -4  -9   4      133.44      147.62     11.83 o 
  -3  -9   4      694.67      630.64     32.08 o 
  -2  -9   4      206.37      199.18      7.83 o 
  -1  -9   4      364.22      336.34     14.53 o 
   0  -9   4       39.25       36.55      3.74 o 
   1  -9   4       14.61       11.95      3.11 o 
   2  -9   4       24.41       25.89      3.29 o 
   3  -9   4        4.21        3.12      2.50 o 
   4  -9   4       54.46       65.91      5.66 o 
   5  -9   4       16.02       11.37      4.48 o 
   6  -9   4       10.30        5.55      4.09 o 
  -6  -8   4        1.10       -1.87      6.23 o 
  -5  -8   4       91.16       86.27      9.34 o 
  -4  -8   4       80.96       78.17      8.10 o 
  -3  -8   4       31.30       27.09      6.54 o 
  -2  -8   4        3.30        1.51      2.18 o 
  -1  -8   4       85.26       77.79      3.92 o 
   0  -8   4       77.11       74.61      4.36 o 
   1  -8   4       80.16       77.78      4.01 o 
   2  -8   4      571.06      580.71     15.59 o 
   3  -8   4      583.58      588.65     14.56 o 
   4  -8   4      203.43      193.64      7.58 o 
   5  -8   4      417.38      386.61     23.67 o 
   6  -8   4       13.30       11.17      3.69 o 
   7  -8   4       17.66       22.48      4.18 o 
  -7  -7   4       19.39       11.21      6.23 o 
  -6  -7   4        9.13        4.98      6.23 o 
  -5  -7   4      226.23      206.16     13.70 o 
  -4  -7   4      517.78      483.02     24.91 o 
  -3  -7   4      604.64      589.81     21.59 o 
  -2  -7   4     1625.38     1592.11     39.53 o 
  -1  -7   4     1077.10     1051.11     26.67 o 
   0  -7   4      293.35      306.82      8.46 o 
   1  -7   4        5.44        5.83      1.77 o 
   2  -7   4        8.09        6.56      1.76 o 
   3  -7   4       69.22       57.83      3.25 o 
   4  -7   4        2.64        5.66      2.41 o 
   5  -7   4      300.81      286.18     11.48 o 
   6  -7   4       57.97       62.66      4.40 o 
   7  -7   4       29.33       30.99      4.03 o 
  -8  -6   4       48.64       55.75      8.10 o 
  -7  -6   4        1.94       -3.43      5.29 o 
  -6  -6   4       43.11       34.57      6.23 o 
  -5  -6   4       84.89       81.02      7.16 o 
  -4  -6   4       86.65       96.53      5.83 o 
  -3  -6   4       33.89       25.92      2.69 o 
  -2  -6   4      289.40      286.50      7.81 o 
  -1  -6   4        1.61        1.81      1.60 o 
   0  -6   4      158.05      169.58      4.67 o 
   1  -6   4      163.66      173.50      5.23 o 
   2  -6   4       77.84       78.29      2.80 o 
   3  -6   4      702.93      705.03     14.27 o 
   4  -6   4      381.97      397.05     10.68 o 
   5  -6   4      167.40      165.57      7.66 o 
   6  -6   4      195.45      185.51      7.05 o 
   7  -6   4       97.57      104.64      5.44 o 
   8  -6   4       62.04       63.51      5.70 o 
  -8  -5   4       40.61       58.86      7.47 o 
  -7  -5   4        0.68        0.00      4.98 o 
  -6  -5   4      337.76      331.64     13.48 o 
  -5  -5   4      153.79      157.23      7.89 o 
  -4  -5   4      327.70      290.56     11.74 o 
  -3  -5   4      678.14      645.66     17.61 o 
  -2  -5   4      810.17      816.76     18.18 o 
  -1  -5   4      475.52      505.81     11.72 o 
   0  -5   4      840.02      900.90     16.23 o 
   1  -5   4     1927.32     1957.95     33.03 o 
   2  -5   4     2711.92     2662.57     51.02 o 
   3  -5   4     1030.17      985.88     18.40 o 
   4  -5   4     2440.27     2370.62     46.35 o 
   5  -5   4      153.10      157.71      7.09 o 
   6  -5   4       87.92       88.90      4.42 o 
   7  -5   4        0.59        4.81      2.80 o 
   8  -5   4       74.05       78.40      5.77 o 
  -8  -4   4        5.46        6.72      3.55 o 
  -7  -4   4       38.83       48.03      3.92 o 
  -6  -4   4      244.73      237.10      8.69 o 
  -5  -4   4      420.64      440.98     16.54 o 
  -4  -4   4     1007.60     1020.91     44.64 o 
  -3  -4   4     1167.85     1138.24     27.44 o 
  -2  -4   4      144.66      136.96      3.49 o 
  -1  -4   4       54.45       51.95      1.67 o 
   0  -4   4       12.03       13.67      1.08 o 
   1  -4   4       99.26      117.00      2.76 o 
   2  -4   4      224.26      251.79      4.74 o 
   3  -4   4       19.57       18.25      0.91 o 
   4  -4   4        4.89        3.90      1.02 o 
   5  -4   4       17.70       16.21      2.04 o 
   6  -4   4       50.55       50.37      4.94 o 
   7  -4   4     1060.37     1046.56     28.13 o 
   8  -4   4      519.86      519.55     15.24 o 
   9  -4   4      341.21      323.61     12.66 o 
  -8  -3   4        0.91        1.39      3.24 o 
  -7  -3   4       37.36       39.88      4.63 o 
  -6  -3   4        5.20        8.99      4.61 o 
  -5  -3   4        8.84        3.76      2.01 o 
  -4  -3   4        0.83        3.14      2.83 o 
  -3  -3   4        6.43        6.18      1.31 o 
  -2  -3   4      117.56      133.22      4.38 o 
  -1  -3   4      862.28      913.42     17.76 o 
   0  -3   4     3012.93     3249.07     54.20 o 
   1  -3   4     2522.83     2525.46     42.33 o 
   2  -3   4     3313.12     3329.48     53.16 o 
   3  -3   4     1008.90      909.08     17.28 o 
   4  -3   4      188.67      180.34      3.74 o 
   5  -3   4      564.25      549.46     10.92 o 
   6  -3   4      543.81      537.67     13.75 o 
   7  -3   4      337.44      310.42      9.55 o 
   8  -3   4       40.47       39.69      3.34 o 
   9  -3   4       96.65       99.69      5.97 o 
  -9  -2   4        0.72       -3.51      3.51 o 
  -8  -2   4       43.58       49.57      4.17 o 
  -7  -2   4      174.86      167.38      6.87 o 
  -6  -2   4      103.00      112.52      6.56 o 
  -5  -2   4     1071.16     1030.94     26.97 o 
  -4  -2   4      652.60      666.80     16.46 o 
  -3  -2   4      214.32      230.48      5.16 o 
  -2  -2   4       11.73       13.70      0.84 o 
  -1  -2   4       57.90       46.13      1.41 o 
   0  -2   4      484.86      517.79      9.23 o 
   1  -2   4      246.50      215.19      4.10 o 
   2  -2   4     1299.34     1418.29     24.71 o 
   3  -2   4     1956.36     2021.52     37.34 o 
   4  -2   4       39.97       52.53      1.59 o 
   5  -2   4      198.57      205.55      4.58 o 
   6  -2   4      871.02      907.78     18.72 o 
   7  -2   4       42.47       41.96      2.63 o 
   8  -2   4      278.06      281.99      8.92 o 
   9  -2   4      231.63      243.22     12.18 o 
  10  -2   4        3.32       -3.57      3.75 o 
  -9  -1   4       43.21       46.68      5.18 o 
  -8  -1   4       64.17       65.03      5.86 o 
  -7  -1   4       35.78       42.53      3.53 o 
  -6  -1   4      159.81      179.35      6.38 o 
  -5  -1   4      149.91      161.98      5.80 o 
  -4  -1   4       97.72      100.33      4.06 o 
  -3  -1   4        0.18       -0.18      0.78 o 
  -2  -1   4      204.95      192.62      4.13 o 
  -1  -1   4     2968.33     2947.62     46.59 o 
   0  -1   4     2448.51     2535.79     42.37 o 
   1  -1   4     6561.41     6980.74    116.01 o 
   2  -1   4     1245.83     1243.71     20.43 o 
   3  -1   4     3327.39     3697.43     67.63 o 
   4  -1   4       18.47       16.03      1.06 o 
   5  -1   4      137.96      126.62      2.97 o 
   6  -1   4      253.23      278.98      6.05 o 
   7  -1   4      876.06      913.96     22.37 o 
   8  -1   4      263.13      257.37      8.16 o 
   9  -1   4        1.50        0.40      2.86 o 
  10  -1   4       27.85       28.85      5.29 o 
  -9   0   4        3.63        2.10      4.03 o 
  -8   0   4      231.40      258.07     13.02 o 
  -7   0   4      114.72      123.58      5.68 o 
  -6   0   4      506.61      472.81     14.49 o 
  -5   0   4      312.01      311.48      7.93 o 
  -4   0   4      568.15      593.43     12.95 o 
  -3   0   4      215.60      217.13      3.99 o 
  -2   0   4      406.10      356.75      6.11 o 
  -1   0   4     1273.52     1270.56     19.57 o 
   0   0   4     2301.21     2271.98     35.99 o 
   1   0   4     5036.66     5194.00     83.54 o 
   2   0   4      605.27      596.11      9.89 o 
   3   0   4       75.35      105.99      2.21 o 
   4   0   4       41.07       48.29      1.36 o 
   5   0   4       25.78       49.45      1.54 o 
   6   0   4      642.48      621.69     12.28 o 
   7   0   4      160.41      168.27      6.66 o 
   8   0   4       68.50       70.09      6.98 o 
   9   0   4        1.99       -3.43      4.83 o 
  10   0   4      128.01      134.17      7.94 o 
  -9   1   4       32.39       37.02      5.76 o 
  -8   1   4      193.16      185.82      7.74 o 
  -7   1   4      377.81      374.85     15.10 o 
  -6   1   4      495.88      494.57     13.74 o 
  -5   1   4      479.14      479.78     12.25 o 
  -4   1   4       27.49       31.96      1.81 o 
  -3   1   4       46.44       44.21      1.41 o 
  -2   1   4      131.56      116.04      2.18 o 
  -1   1   4      169.72      153.07      2.60 o 
   0   1   4     1409.79     1552.51     25.94 o 
   1   1   4     1093.44     1158.55     19.77 o 
   2   1   4      849.50      908.76     19.14 o 
   3   1   4       27.80       22.22      1.21 o 
   4   1   4     3885.71     4049.83     68.47 o 
   5   1   4     4894.79     5032.07     86.75 o 
   6   1   4     1271.66     1304.14     24.90 o 
   7   1   4     1472.65     1455.17     29.34 o 
   8   1   4      155.28      156.55      5.94 o 
   9   1   4      100.00      101.74      5.62 o 
  10   1   4        1.94        1.04      2.40 o 
  -9   2   4       73.06       67.44     17.28 o 
  -8   2   4       13.12        9.72      3.36 o 
  -7   2   4       29.74       28.46      4.45 o 
  -6   2   4        1.68        0.98      2.10 o 
  -5   2   4       17.10       18.23      2.19 o 
  -4   2   4       28.88       32.01      1.67 o 
  -3   2   4      936.76      945.14     15.97 o 
  -2   2   4     5908.44     5622.55     83.76 o 
  -1   2   4     4634.71     4448.58     65.21 o 
   0   2   4     9717.92     9367.04    206.50 o 
   1   2   4     1696.89     1730.15     27.04 o 
   2   2   4     3128.03     3233.80     70.85 o 
   3   2   4      270.28      259.82      4.97 o 
   4   2   4      562.80      624.06     10.89 o 
   5   2   4      108.98      103.47      2.46 o 
   6   2   4      567.58      589.79     10.86 o 
   7   2   4      148.15      141.80      3.56 o 
   8   2   4       77.81       74.70      3.36 o 
   9   2   4        2.15       -1.87      7.16 o 
  10   2   4      172.34      190.90     19.62 o 
  -8   3   4      336.12      344.52     14.97 o 
  -7   3   4      605.46      580.92     16.37 o 
  -6   3   4      583.34      569.71     15.69 o 
  -5   3   4      120.42      121.89      4.73 o 
  -4   3   4      115.64      123.47      4.09 o 
  -3   3   4      142.19      118.23      2.47 o 
  -2   3   4      252.16      244.30      4.30 o 
  -1   3   4     1988.88     2016.57     27.99 o 
   0   3   4       91.35      133.69      2.30 o 
   1   3   4     2514.35     2748.90     38.33 o 
   2   3   4      849.99      979.27     16.05 o 
   3   3   4      631.15      612.85     10.41 o 
   4   3   4     1064.66      974.46     15.98 o 
   5   3   4     1277.58     1325.68     22.95 o 
   6   3   4     1774.83     1807.83     31.23 o 
   7   3   4      466.85      478.73     10.01 o 
   8   3   4      218.79      230.55     11.35 o 
   9   3   4       80.73       78.48     11.52 o 
  10   3   4       71.95       89.93      9.66 o 
  -8   4   4       60.70       57.71      4.31 o 
  -7   4   4       10.22        4.48      2.86 o 
  -6   4   4      190.98      183.85      9.51 o 
  -5   4   4       54.46       53.43      3.22 o 
  -4   4   4        2.52        2.36      1.53 o 
  -3   4   4     1288.90     1244.69     23.67 o 
  -2   4   4      758.80      725.69     10.63 o 
  -1   4   4     1692.62     1694.62     23.12 o 
   0   4   4      646.10      594.33      8.37 o 
   1   4   4      732.41      741.09     10.31 o 
   2   4   4     2864.14     3100.65     49.59 o 
   3   4   4     1612.56     1565.77     26.72 o 
   4   4   4      578.09      580.00     11.53 o 
   5   4   4      702.37      674.41     13.35 o 
   6   4   4      688.69      667.80     15.05 o 
   7   4   4      290.92      292.86      6.26 o 
   8   4   4      101.36      104.93      4.39 o 
   9   4   4       40.89       44.26      4.63 o 
  -8   5   4       24.48       23.64      4.33 o 
  -7   5   4       77.91       77.64      4.55 o 
  -6   5   4        3.08        0.17      2.45 o 
  -5   5   4        4.95        8.44      3.15 o 
  -4   5   4      322.76      294.89     10.19 o 
  -3   5   4      386.98      369.79     12.30 o 
  -2   5   4     1067.97     1030.21     14.90 o 
  -1   5   4      646.21      589.99      8.92 o 
   0   5   4     4072.72     4447.87     60.50 o 
   1   5   4       13.97       25.93      1.54 o 
   2   5   4     1132.67     1254.73     18.84 o 
   3   5   4      105.09      162.08      4.04 o 
   4   5   4       47.81       38.65      1.73 o 
   5   5   4        4.41        4.20      1.10 o 
   6   5   4       11.67       13.50      1.30 o 
   7   5   4        9.48       11.97      2.34 o 
   8   5   4      187.45      175.83     16.82 o 
   9   5   4      180.69      190.59      9.34 o 
  -8   6   4       30.85       21.44      4.52 o 
  -7   6   4       92.66       94.22      4.68 o 
  -6   6   4        9.99        7.02      2.83 o 
  -5   6   4        0.30        4.14      2.51 o 
  -4   6   4      506.01      523.80     15.01 o 
  -3   6   4       58.38       52.91      2.25 o 
  -2   6   4       21.66       21.33      1.15 o 
  -1   6   4     1880.94     1888.39     31.24 o 
   0   6   4      350.47      382.57      7.07 o 
   1   6   4      607.66      609.24     10.88 o 
   2   6   4       95.86       76.31      2.04 o 
   3   6   4     2945.81     3037.04     57.00 o 
   4   6   4     2034.10     2127.75     50.42 o 
   5   6   4      997.47     1029.53     25.03 o 
   6   6   4      257.63      261.99      6.94 o 
   7   6   4        5.16        2.65      2.56 o 
   8   6   4        3.87       11.47      5.76 o 
   9   6   4        0.63       -0.78      2.20 o 
  10   6   4        2.98        0.93      2.80 o 
  -7   7   4        9.59        3.95      3.59 o 
  -6   7   4        1.10        0.09      3.01 o 
  -5   7   4      139.31      140.79      6.07 o 
  -4   7   4      224.09      216.04     15.69 o 
  -3   7   4      849.45      787.82     19.78 o 
  -2   7   4     1209.53     1155.90     28.32 o 
  -1   7   4       71.62       63.07      2.02 o 
   0   7   4       27.59       38.92      1.34 o 
   1   7   4      580.79      602.75      9.88 o 
   2   7   4      301.01      340.57      8.20 o 
   3   7   4       71.60       73.75      2.72 o 
   4   7   4       15.92       17.90      2.26 o 
   5   7   4      216.52      232.11      6.91 o 
   6   7   4      124.98      127.11      7.26 o 
   7   7   4      125.33      118.17     11.21 o 
   8   7   4      159.12      165.06      9.65 o 
   9   7   4      192.93      193.40     10.90 o 
  10   7   4      203.02      213.02     11.52 o 
  -7   8   4        4.20        6.01      4.18 o 
  -6   8   4        0.68        0.12      3.41 o 
  -5   8   4       10.44        9.39      3.09 o 
  -4   8   4       66.71       66.39      4.12 o 
  -3   8   4        2.02        1.72      1.60 o 
  -2   8   4      109.04      110.91      4.71 o 
  -1   8   4     2126.37     2070.77     47.86 o 
   0   8   4      788.65      850.26     15.26 o 
   1   8   4     1721.06     1751.35     29.58 o 
   2   8   4     2160.90     2166.39     51.35 o 
   3   8   4     1664.45     1618.55     34.97 o 
   4   8   4      467.28      499.29     18.30 o 
   5   8   4      364.44      385.68     21.40 o 
   6   8   4       16.72       19.53      3.35 o 
   7   8   4      152.97      150.11      9.65 o 
   8   8   4        5.73        3.02      2.97 o 
   9   8   4       22.81       23.98      4.98 o 
  -6   9   4       64.42       67.45      7.24 o 
  -5   9   4      335.21      347.88     11.55 o 
  -4   9   4      176.90      182.15      6.53 o 
  -3   9   4      136.14      137.39      4.88 o 
  -2   9   4       24.92       20.50      2.32 o 
  -1   9   4      416.65      388.29     11.49 o 
   0   9   4      402.64      420.09     14.23 o 
   1   9   4       90.01       79.58      2.88 o 
   2   9   4      328.61      349.56      8.41 o 
   3   9   4      597.01      620.77     15.43 o 
   4   9   4     1515.45     1524.89     48.97 o 
   5   9   4      804.16      810.84     55.59 o 
   6   9   4        0.77        2.18      4.05 o 
   7   9   4        2.86        0.62      4.36 o 
   8   9   4      119.26      116.70      6.05 o 
   9   9   4      113.07      100.28      8.10 o 
  -5  10   4       77.81       69.76      5.26 o 
  -4  10   4      287.11      301.42      9.34 o 
  -3  10   4      605.31      582.57     19.55 o 
  -2  10   4      322.03      284.32     11.19 o 
  -1  10   4      170.62      168.89     11.51 o 
   0  10   4       22.22       30.56      4.06 o 
   1  10   4       28.83       23.90      2.68 o 
   2  10   4      455.69      482.06     11.93 o 
   3  10   4       80.93       78.60      4.66 o 
   4  10   4      296.91      302.16     11.51 o 
   5  10   4      217.52      227.03     13.70 o 
   6  10   4      161.36      163.03     14.17 o 
   7  10   4        2.71       -1.56      3.52 o 
   8  10   4       51.99       56.99      7.16 o 
  -5  11   4        0.66       -4.05      6.85 o 
  -4  11   4       22.27       27.23      4.72 o 
  -3  11   4       18.52       10.22      2.93 o 
  -2  11   4      128.12      123.69      6.41 o 
  -1  11   4        3.56        4.46      2.96 o 
   0  11   4       82.96      100.97      5.19 o 
   1  11   4      743.37      771.30     25.54 o 
   2  11   4      287.32      309.56      8.35 o 
   3  11   4      297.05      306.28     14.51 o 
   4  11   4       74.07       67.97      4.88 o 
   5  11   4        1.51        2.96      5.29 o 
   6  11   4      130.75      119.60      9.50 o 
   7  11   4       36.92       40.49      6.85 o 
  -3  12   4        2.79       -0.77      2.85 o 
  -2  12   4       50.73       62.50      5.46 o 
  -1  12   4       30.63       34.85      3.93 o 
   0  12   4        9.65       11.49      2.83 o 
   1  12   4       13.95       18.07      3.67 o 
   2  12   4       85.78       78.08      3.80 o 
   3  12   4      110.57      102.97      6.14 o 
   4  12   4        3.80        0.03      4.83 o 
   5  12   4       28.87       23.21      4.84 o 
   6  12   4      120.80      113.67     10.28 o 
   7  12   4      135.86      126.13     10.90 o 
  -2  13   4        3.02        7.57      3.61 o 
  -1  13   4       40.64       48.47      4.57 o 
   0  13   4       73.95       84.85      4.60 o 
   1  13   4      193.08      197.94     12.21 o 
   2  13   4       21.81       25.23      5.23 o 
   3  13   4       14.53       12.15      6.54 o 
   4  13   4        4.55        0.31      6.85 o 
   5  13   4        1.49        4.98      6.85 o 
   0  14   4        3.81        6.42      3.17 o 
   1  14   4       29.26       28.76      4.54 o 
   2  14   4      182.85      187.79     14.01 o 
  -2 -11   5       33.13       30.21      7.47 o 
  -1 -11   5        1.09        5.81      4.73 o 
   0 -11   5      107.73      145.43      8.87 o 
   1 -11   5       54.68       50.80      5.98 o 
   2 -11   5       17.44       17.44      8.41 o 
  -4 -10   5        0.83       14.95      8.10 o 
  -3 -10   5        7.32        0.62      6.85 o 
  -2 -10   5       32.94       33.01      7.16 o 
  -1 -10   5      137.02      129.05     13.24 o 
   0 -10   5      128.34      139.30     13.39 o 
   1 -10   5      137.32      150.71      9.81 o 
   2 -10   5      540.79      570.25     48.27 o 
   3 -10   5       46.60       39.96      5.46 o 
   4 -10   5       70.16       79.64     10.28 o 
  -5  -9   5      398.72      370.91     22.11 o 
  -4  -9   5      184.28      168.79     13.39 o 
  -3  -9   5       36.57       45.78      8.10 o 
  -2  -9   5       23.62       23.79      3.33 o 
  -1  -9   5       22.76       22.25      4.83 o 
   0  -9   5       13.20       11.92      3.43 o 
   1  -9   5       45.61       47.95      4.21 o 
   2  -9   5       43.99       50.01     10.25 o 
   3  -9   5       30.96       34.06      4.00 o 
   4  -9   5       21.26       29.37      5.91 o 
   5  -9   5      114.79      146.79      8.29 o 
  -6  -8   5        1.31       -1.56      6.85 o 
  -5  -8   5       25.66       20.87      7.47 o 
  -4  -8   5      148.54      178.14     13.39 o 
  -3  -8   5      152.76      132.67     10.90 o 
  -2  -8   5        0.90        0.37      2.41 o 
  -1  -8   5      136.21      127.52      6.11 o 
   0  -8   5      573.27      568.76     19.72 o 
   1  -8   5      579.68      572.37     18.45 o 
   2  -8   5      146.68      146.30      6.03 o 
   3  -8   5       98.05      105.41      5.06 o 
   4  -8   5      143.86      139.55      6.02 o 
   5  -8   5       26.38       24.98      4.76 o 
   6  -8   5      345.44      383.49     14.94 o 
  -6  -7   5      126.78      129.55     11.52 o 
  -5  -7   5      132.59      113.05     10.28 o 
  -4  -7   5      150.29      124.57     10.28 o 
  -3  -7   5      259.82      260.10     11.52 o 
  -2  -7   5      878.60      868.99     22.31 o 
  -1  -7   5       18.12       16.98      2.60 o 
   0  -7   5      397.99      392.33     17.93 o 
   1  -7   5      585.79      557.19     17.74 o 
   2  -7   5       32.64       35.51      2.46 o 
   3  -7   5      172.40      174.78      5.32 o 
   4  -7   5        5.73        5.41      2.52 o 
   5  -7   5       53.65       55.95      5.15 o 
   6  -7   5      192.17      206.28      8.08 o 
   7  -7   5        0.59       -4.07      4.07 o 
  -7  -6   5       80.66       97.48      9.65 o 
  -6  -6   5      107.51      115.54      9.97 o 
  -5  -6   5      154.66      151.90     16.66 o 
  -4  -6   5       86.03       89.91      5.95 o 
  -3  -6   5       21.98       15.17      4.20 o 
  -2  -6   5        2.81       -1.76      1.99 o 
  -1  -6   5      123.86      125.87      5.12 o 
   0  -6   5       71.58       71.47      3.25 o 
   1  -6   5       14.59       11.33      1.72 o 
   2  -6   5      226.58      208.72      5.45 o 
   3  -6   5      774.96      790.64     17.85 o 
   4  -6   5      268.48      275.49      7.59 o 
   5  -6   5      361.75      355.98     11.38 o 
   6  -6   5      530.85      547.09     18.01 o 
   7  -6   5      363.80      387.79     14.72 o 
   8  -6   5      157.76      162.42      8.57 o 
  -7  -5   5        6.87        1.25      5.92 o 
  -6  -5   5        0.96        8.25      3.96 o 
  -5  -5   5       11.25        7.32      3.74 o 
  -4  -5   5      208.12      185.73      8.90 o 
  -3  -5   5      599.90      603.41     18.16 o 
  -2  -5   5      224.12      234.30     10.58 o 
  -1  -5   5     1803.29     1828.29     39.56 o 
   0  -5   5     1601.46     1649.86     31.99 o 
   1  -5   5      514.56      493.92      9.91 o 
   2  -5   5     1117.75     1101.55     22.84 o 
   3  -5   5      355.61      350.29      7.63 o 
   4  -5   5      355.07      354.29      8.55 o 
   5  -5   5      102.60       95.75      4.72 o 
   6  -5   5       58.03       60.95      4.92 o 
   7  -5   5       51.13       43.01      4.62 o 
   8  -5   5        0.56       -1.81      3.92 o 
  -8  -4   5      151.81      167.08      9.19 o 
  -7  -4   5      137.24      140.31     10.68 o 
  -6  -4   5      143.32      154.91      6.90 o 
  -5  -4   5       46.44       60.49     11.06 o 
  -4  -4   5       13.26       14.99      5.14 o 
  -3  -4   5      171.35      184.34      7.87 o 
  -2  -4   5        8.19        6.05      1.52 o 
  -1  -4   5     1007.30     1013.21     19.87 o 
   0  -4   5       85.29       79.24      2.32 o 
   1  -4   5       10.77       16.30      1.26 o 
   2  -4   5      381.83      387.92      8.16 o 
   3  -4   5        5.80        5.71      1.03 o 
   4  -4   5      132.94      139.55      3.62 o 
   5  -4   5     3022.08     3007.97     67.67 o 
   6  -4   5      263.07      255.44      8.32 o 
   7  -4   5      269.51      276.09     10.76 o 
   8  -4   5       53.56       48.92      4.61 o 
   9  -4   5        3.16        3.43      7.63 o 
  -8  -3   5        0.76        2.38      3.57 o 
  -7  -3   5       54.36       57.97      5.88 o 
  -6  -3   5       33.17       37.32      5.86 o 
  -5  -3   5       73.56       67.04      4.18 o 
  -4  -3   5      490.41      539.10     15.06 o 
  -3  -3   5      978.54      990.09     24.52 o 
  -2  -3   5     2932.06     2931.27     55.46 o 
  -1  -3   5     1739.98     1801.36     31.80 o 
   0  -3   5      760.35      746.78     14.83 o 
   1  -3   5      293.32      273.40      4.97 o 
   2  -3   5      449.54      461.87      8.33 o 
   3  -3   5      789.02      774.60     13.10 o 
   4  -3   5     1665.42     1667.59     32.70 o 
   5  -3   5       29.23       34.53      1.89 o 
   6  -3   5      414.52      405.59     10.14 o 
   7  -3   5      120.96      111.50      5.91 o 
   8  -3   5        0.86       -0.26      3.22 o 
   9  -3   5       32.36       38.53      4.99 o 
  -8  -2   5       35.61       39.38      7.38 o 
  -7  -2   5      103.92      120.99      5.86 o 
  -6  -2   5       67.00       72.70      4.80 o 
  -5  -2   5      154.36      154.09      5.90 o 
  -4  -2   5      221.01      241.85      7.64 o 
  -3  -2   5      634.48      618.41     14.55 o 
  -2  -2   5     2471.64     2410.17     44.48 o 
  -1  -2   5     1453.45     1478.97     25.10 o 
   0  -2   5     1033.34     1052.91     17.05 o 
   1  -2   5     2378.49     2721.28     45.63 o 
   2  -2   5      717.81      734.39     12.75 o 
   3  -2   5      663.45      688.07     13.21 o 
   4  -2   5     1230.95     1235.12     20.86 o 
   5  -2   5       22.61       28.72      1.63 o 
   6  -2   5      535.36      542.58     12.10 o 
   7  -2   5      452.41      459.44     15.47 o 
   8  -2   5       25.73       32.18      3.51 o 
   9  -2   5      188.43      180.16     14.95 o 
  -8  -1   5      196.71      205.57      8.57 o 
  -7  -1   5      167.63      166.73      7.19 o 
  -6  -1   5       48.93       53.33      3.80 o 
  -5  -1   5        2.93        0.87      2.25 o 
  -4  -1   5      163.73      158.01      5.15 o 
  -3  -1   5      609.98      590.75     10.50 o 
  -2  -1   5      143.98      145.61      3.22 o 
  -1  -1   5      289.12      282.55      4.98 o 
   0  -1   5     1156.66     1300.61     22.12 o 
   1  -1   5     4261.27     4576.09     79.60 o 
   2  -1   5      519.54      485.96      9.27 o 
   3  -1   5     2194.11     2117.62     39.19 o 
   4  -1   5     3169.87     3136.99     53.80 o 
   5  -1   5     1926.59     1919.60     35.52 o 
   6  -1   5      732.09      719.06     15.56 o 
   7  -1   5       60.43       51.65      4.53 o 
   8  -1   5       43.21       39.22      3.52 o 
   9  -1   5       34.49       30.02      6.07 o 
  10  -1   5       54.66       56.90      5.15 o 
  -8   0   5        0.77        2.84      3.24 o 
  -7   0   5        2.59        4.75      2.93 o 
  -6   0   5      206.11      205.34      7.64 o 
  -5   0   5      135.50      139.94      5.30 o 
  -4   0   5     1037.45     1033.96     22.00 o 
  -3   0   5     1292.71     1203.04     20.38 o 
  -2   0   5     3107.20     2981.98     51.18 o 
  -1   0   5     2408.96     2363.82     36.20 o 
   0   0   5     1535.50     1659.22     26.41 o 
   1   0   5      412.34      474.85      8.33 o 
   2   0   5     1596.20     1827.74     30.23 o 
   3   0   5     1666.76     1822.01     31.31 o 
   4   0   5      257.13      284.70      5.26 o 
   5   0   5      330.23      345.71      6.39 o 
   6   0   5       15.98       22.69      1.52 o 
   7   0   5        3.64        1.49      1.86 o 
   8   0   5      633.33      609.09     23.34 o 
   9   0   5      396.55      424.47     17.06 o 
  10   0   5      231.15      244.87     11.13 o 
  -8   1   5       53.25       55.97      6.99 o 
  -7   1   5       14.45       18.06      3.23 o 
  -6   1   5        4.42        2.02      2.37 o 
  -5   1   5       48.17       48.71      2.94 o 
  -4   1   5      267.76      273.23      7.43 o 
  -3   1   5      274.63      245.43      4.75 o 
  -2   1   5      987.16     1031.66     15.73 o 
  -1   1   5        5.32        8.70      0.79 o 
   0   1   5       21.82       38.59      1.10 o 
   1   1   5      387.28      324.85      5.28 o 
   2   1   5     2599.17     2721.62     44.27 o 
   3   1   5     5482.87     5751.47    101.03 o 
   4   1   5      797.73      767.49     13.26 o 
   5   1   5     1129.10     1152.89     19.64 o 
   6   1   5       47.00       40.83      1.56 o 
   7   1   5       57.40       62.18      2.94 o 
   8   1   5      315.15      310.10     14.15 o 
   9   1   5      163.92      173.94      8.02 o 
  10   1   5      205.76      206.19      9.38 o 
  -8   2   5       62.47       59.00      4.76 o 
  -7   2   5        7.74        8.14      3.24 o 
  -6   2   5       50.14       50.77      3.46 o 
  -5   2   5      624.97      616.81     16.83 o 
  -4   2   5      637.49      606.78     12.60 o 
  -3   2   5     1280.93     1216.19     19.77 o 
  -2   2   5     1496.20     1493.72     21.94 o 
  -1   2   5      116.35      111.64      2.08 o 
   0   2   5       70.90       59.63      1.31 o 
   1   2   5      355.16      377.80      6.01 o 
   2   2   5     1473.17     1435.54     26.88 o 
   3   2   5      418.95      392.67      9.14 o 
   4   2   5     2253.55     2372.70     41.53 o 
   5   2   5       63.87       60.54      1.80 o 
   6   2   5      165.59      155.05      3.74 o 
   7   2   5      209.39      194.40      5.50 o 
   8   2   5      160.98      161.91      7.49 o 
   9   2   5      143.24      142.40      6.69 o 
  10   2   5       10.90       11.13      2.41 o 
  -8   3   5        7.57        6.48      7.32 o 
  -7   3   5        1.98       -2.73      2.73 o 
  -6   3   5       21.18       22.90      2.80 o 
  -5   3   5      280.21      259.57      8.19 o 
  -4   3   5      287.37      271.67      7.11 o 
  -3   3   5     1648.54     1663.78     27.71 o 
  -2   3   5      309.67      343.13      5.90 o 
  -1   3   5      374.70      439.03      6.87 o 
   0   3   5        0.39       24.81      1.76 o 
   1   3   5      136.96      117.95      2.03 o 
   2   3   5     1008.62     1036.14     17.14 o 
   3   3   5      806.79      790.02     14.94 o 
   4   3   5      356.26      385.42      6.90 o 
   5   3   5      372.05      412.93      8.04 o 
   6   3   5      185.99      185.43      3.79 o 
   7   3   5      631.79      623.64     12.22 o 
   8   3   5      446.76      468.14     15.81 o 
   9   3   5      755.33      771.57     25.44 o 
  10   3   5      174.53      195.48     14.39 o 
  -8   4   5       10.16       11.92      4.32 o 
  -7   4   5       76.21       75.74      4.55 o 
  -6   4   5       17.88       18.04      2.79 o 
  -5   4   5      376.99      378.17     11.05 o 
  -4   4   5      292.32      302.59      8.71 o 
  -3   4   5       48.02       46.32      1.80 o 
  -2   4   5        9.97        7.61      0.81 o 
  -1   4   5     1500.69     1520.12     21.22 o 
   0   4   5     4112.85     4433.62     59.29 o 
   1   4   5     2328.90     2184.03     31.71 o 
   2   4   5     1959.62     1852.37     29.20 o 
   3   4   5     1242.66     1156.66     19.94 o 
   4   4   5       87.11       77.84      2.31 o 
   5   4   5      113.53      116.46      2.90 o 
   6   4   5        7.52       12.42      1.71 o 
   7   4   5        7.92        5.89      1.95 o 
   8   4   5       57.27       62.66      3.95 o 
   9   4   5       13.73       14.52      3.92 o 
  10   4   5        0.21        9.57      6.60 o 
  -8   5   5        0.83        4.20      3.97 o 
  -7   5   5       63.54       61.09      4.36 o 
  -6   5   5      439.73      431.75     12.82 o 
  -5   5   5      395.88      376.86     11.18 o 
  -4   5   5     1036.68      983.99     33.67 o 
  -3   5   5      537.97      521.22     15.20 o 
  -2   5   5      459.90      476.68      7.27 o 
  -1   5   5        3.47        4.88      0.67 o 
   0   5   5      364.70      425.40      6.61 o 
   1   5   5      689.28      771.04     11.50 o 
   2   5   5      174.72      207.28      3.60 o 
   3   5   5      365.58      394.52      7.16 o 
   4   5   5      287.15      300.71      6.43 o 
   5   5   5      235.17      227.63      5.36 o 
   6   5   5     1134.23     1102.62     31.44 o 
   7   5   5     1211.18     1249.23     46.00 o 
   8   5   5      569.27      583.69     22.49 o 
   9   5   5      169.48      177.51      8.27 o 
  -7   6   5       33.31       33.67      4.71 o 
  -6   6   5       96.73       98.60      5.00 o 
  -5   6   5      254.98      239.96      7.36 o 
  -4   6   5      170.34      160.78      5.39 o 
  -3   6   5      597.18      595.98     11.72 o 
  -2   6   5      179.55      185.97      5.54 o 
  -1   6   5      454.85      418.48      7.54 o 
   0   6   5      852.48      846.06     12.66 o 
   1   6   5     4481.53     4585.82     71.38 o 
   2   6   5     2096.26     2024.85     31.06 o 
   3   6   5      358.69      329.20      5.88 o 
   4   6   5      296.67      323.05      9.12 o 
   5   6   5      254.26      242.80      7.26 o 
   6   6   5      161.35      166.88      8.13 o 
   7   6   5      562.59      566.97     22.07 o 
   8   6   5      219.09      228.07     12.30 o 
   9   6   5       59.69       69.69      4.87 o 
  10   6   5        0.26        0.93      2.80 o 
  -7   7   5       10.99       13.33      4.67 o 
  -6   7   5      135.76      146.41      5.76 o 
  -5   7   5      362.45      368.19     10.27 o 
  -4   7   5      208.65      201.29      6.86 o 
  -3   7   5      275.62      265.19      6.25 o 
  -2   7   5      294.19      292.21      6.77 o 
  -1   7   5      810.43      797.79     14.40 o 
   0   7   5     2463.21     2542.76     40.77 o 
   1   7   5     1773.65     1650.82     26.04 o 
   2   7   5      998.30      946.78     18.13 o 
   3   7   5      212.58      232.88      6.02 o 
   4   7   5      109.26      112.35      4.83 o 
   5   7   5      100.37       97.73      3.86 o 
   6   7   5      848.54      847.62     32.29 o 
   7   7   5      112.35      116.99      7.01 o 
   8   7   5       56.11       62.52      7.16 o 
   9   7   5       17.17       28.03      4.36 o 
  10   7   5       15.09        6.23      4.05 o 
  -6   8   5      345.32      324.29      9.81 o 
  -5   8   5       32.80       28.92      3.22 o 
  -4   8   5        6.88        8.23      2.36 o 
  -3   8   5      604.32      567.98     11.96 o 
  -2   8   5      108.92      114.60      4.64 o 
  -1   8   5     1118.92     1114.56     32.79 o 
   0   8   5      884.25      907.57     17.06 o 
   1   8   5      240.98      224.89      4.83 o 
   2   8   5       29.83       34.52      1.78 o 
   3   8   5        5.77        6.68      1.56 o 
   4   8   5       46.36       47.44      2.76 o 
   5   8   5      194.91      200.23     14.46 o 
   6   8   5      917.11      905.05     34.65 o 
   7   8   5      230.41      222.43     10.78 o 
   8   8   5      357.77      357.83     18.06 o 
   9   8   5       82.72       99.97      7.47 o 
  -6   9   5       42.87       33.42      4.03 o 
  -5   9   5       80.59       74.60      5.62 o 
  -4   9   5       42.64       41.03      3.36 o 
  -3   9   5      256.83      253.18      6.25 o 
  -2   9   5       72.74       77.82      3.23 o 
  -1   9   5       67.96       73.87      3.70 o 
   0   9   5      934.90      986.93     31.42 o 
   1   9   5      176.89      159.62      4.68 o 
   2   9   5      873.91      856.36     18.69 o 
   3   9   5      735.09      763.50     18.61 o 
   4   9   5       40.81       40.63      6.57 o 
   5   9   5      127.84      121.56     10.28 o 
   6   9   5       57.79       63.98      5.48 o 
   7   9   5       22.50       22.73      4.98 o 
   8   9   5        2.99       -1.25      4.67 o 
   9   9   5        0.88       -3.46      5.76 o 
  -5  10   5        6.33        4.77      4.40 o 
  -4  10   5       12.96       14.55      2.88 o 
  -3  10   5      139.26      141.26      5.46 o 
  -2  10   5       34.79       44.29      3.73 o 
  -1  10   5       80.27       67.04      4.03 o 
   0  10   5        5.11        6.23      2.60 o 
   1  10   5        3.39        1.69      1.80 o 
   2  10   5      176.44      190.59      5.78 o 
   3  10   5      213.01      246.99      8.43 o 
   4  10   5      224.30      240.71      9.98 o 
   5  10   5      331.79      324.51     14.71 o 
   6  10   5        8.63        6.85      4.67 o 
   7  10   5       90.23       98.41      8.41 o 
   8  10   5       10.29       14.17      3.96 o 
  -4  11   5       17.47       13.40      4.26 o 
  -3  11   5      136.47      138.10      7.93 o 
  -2  11   5      307.47      290.78     11.85 o 
  -1  11   5      597.73      580.21     18.52 o 
   0  11   5       22.26       27.04      3.40 o 
   1  11   5       39.61       36.62      3.79 o 
   2  11   5        8.10        9.15      2.48 o 
   3  11   5        2.63        0.23      4.33 o 
   4  11   5      149.81      169.10     15.27 o 
   5  11   5      417.24      433.80     30.99 o 
   6  11   5       41.81       50.45      6.85 o 
   7  11   5       87.86       62.77      5.51 o 
   8  11   5        4.87        6.02      7.01 o 
  -3  12   5        0.74        1.56      2.62 o 
  -2  12   5       66.49       57.02      4.53 o 
  -1  12   5      138.06      118.56      6.20 o 
   0  12   5       15.21        8.04      3.27 o 
   1  12   5        8.18        7.61      5.03 o 
   2  12   5        3.19       -3.35      3.64 o 
   3  12   5      349.96      353.30     16.64 o 
   4  12   5      272.34      271.98     14.10 o 
   5  12   5       22.16       25.04      4.73 o 
   6  12   5       43.96       47.76      5.61 o 
   7  12   5        1.02        4.92      4.51 o 
  -2  13   5       96.01      103.76      6.58 o 
  -1  13   5       16.55       11.92      3.71 o 
   0  13   5       24.14       18.71      4.55 o 
   1  13   5        6.40        6.59      2.84 o 
   2  13   5       34.91       39.53      8.56 o 
   3  13   5      277.82      284.91     11.50 o 
   4  13   5      298.63      293.59     12.99 o 
   5  13   5      184.32      180.84      9.69 o 
   1  14   5       11.19        9.78      3.99 o 
   2  14   5      133.90      131.89     15.73 o 
  -2 -10   6       72.03       80.04      9.65 o 
  -1 -10   6       93.76      107.92     18.69 o 
   0 -10   6       92.87       98.56      7.32 o 
   1 -10   6        4.14       -4.41      4.41 o 
   2 -10   6       92.53       99.74      7.11 o 
   3 -10   6       69.63       80.31      5.21 o 
  -4  -9   6       27.34       19.62      8.72 o 
  -3  -9   6      110.04       89.07     11.21 o 
  -2  -9   6       85.06       97.79      9.65 o 
  -1  -9   6      214.77      207.26     16.97 o 
   0  -9   6       17.83       13.52      4.56 o 
   1  -9   6       14.94       15.51      3.71 o 
   2  -9   6       47.49       64.64      5.11 o 
   3  -9   6      142.67      166.50      9.22 o 
   4  -9   6        0.94        2.15      4.51 o 
  -5  -8   6       61.10       52.01      9.03 o 
  -4  -8   6        1.21        3.43      7.16 o 
  -3  -8   6       83.06       68.51      9.65 o 
  -2  -8   6       10.64        8.40      3.12 o 
  -1  -8   6       68.54       71.90      4.83 o 
   0  -8   6       95.24       99.27      7.03 o 
   1  -8   6       23.59       26.29      3.51 o 
   2  -8   6      212.38      202.70      8.47 o 
   3  -8   6      405.18      408.03     12.69 o 
   4  -8   6      627.61      661.84     19.01 o 
   5  -8   6      125.87      125.60      6.38 o 
   6  -8   6       41.01       43.04      5.83 o 
  -6  -7   6       32.83       25.85      8.10 o 
  -5  -7   6      115.37      121.14     11.21 o 
  -4  -7   6      569.78      541.26     28.34 o 
  -3  -7   6      230.71      232.59     11.11 o 
  -2  -7   6      220.46      224.88      7.46 o 
  -1  -7   6       48.02       39.69      3.37 o 
   0  -7   6       77.52       82.33      4.78 o 
   1  -7   6      113.75      102.54      8.46 o 
   2  -7   6       36.31       36.29      3.19 o 
   3  -7   6        4.12        0.30      2.15 o 
   4  -7   6        7.24       10.11      3.00 o 
   5  -7   6       46.85       46.46      3.57 o 
   6  -7   6       21.00       20.89      5.07 o 
   7  -7   6       23.74       20.56      7.94 o 
  -6  -6   6       19.74       15.57      6.85 o 
  -5  -6   6        1.13       -1.21      3.95 o 
  -4  -6   6        5.91       10.59      3.96 o 
  -3  -6   6       99.62      101.47      6.83 o 
  -2  -6   6       17.45       11.38      3.01 o 
  -1  -6   6       49.44       43.10      3.13 o 
   0  -6   6      181.71      175.78      7.17 o 
   1  -6   6     2032.22     2026.04     53.18 o 
   2  -6   6     1488.08     1452.88     33.76 o 
   3  -6   6      651.42      665.16     16.28 o 
   4  -6   6      451.36      459.05     13.47 o 
   5  -6   6      431.03      413.75     10.71 o 
   6  -6   6       82.44       78.46      5.81 o 
   7  -6   6        6.93        4.76      4.17 o 
  -7  -5   6       13.20       14.01      6.54 o 
  -6  -5   6      123.61      126.36      7.89 o 
  -5  -5   6      445.26      452.63     17.96 o 
  -4  -5   6      424.91      415.77     18.69 o 
  -3  -5   6      145.95      150.85      7.92 o 
  -2  -5   6      729.00      700.80     18.28 o 
  -1  -5   6      368.03      362.74     10.33 o 
   0  -5   6     1083.12     1163.41     25.87 o 
   1  -5   6       46.32       51.57      2.37 o 
   2  -5   6      189.07      197.10      7.44 o 
   3  -5   6     1262.30     1257.89     26.11 o 
   4  -5   6      114.00      106.67      3.77 o 
   5  -5   6      410.01      368.16      9.48 o 
   6  -5   6       60.12       73.83      4.66 o 
   7  -5   6      101.27      112.75      6.66 o 
   8  -5   6      133.01      148.92      9.37 o 
  -7  -4   6        5.33        3.43      6.07 o 
  -6  -4   6       99.53      109.26     19.31 o 
  -5  -4   6      486.51      455.18     17.51 o 
  -4  -4   6      604.75      605.15     31.45 o 
  -3  -4   6      785.52      751.69     22.25 o 
  -2  -4   6      313.08      321.08      8.60 o 
  -1  -4   6        1.18        0.81      1.59 o 
   0  -4   6      427.80      423.88      8.23 o 
   1  -4   6       11.65       12.07      1.35 o 
   2  -4   6       34.98       35.51      1.84 o 
   3  -4   6     1374.92     1392.90     25.36 o 
   4  -4   6      206.61      212.99      5.25 o 
   5  -4   6       48.60       51.43      2.97 o 
   6  -4   6      319.98      334.78     10.83 o 
   7  -4   6      348.59      351.50     13.11 o 
   8  -4   6      343.38      342.50     19.15 o 
  -7  -3   6       24.97       39.24      4.35 o 
  -6  -3   6      171.55      162.65      7.18 o 
  -5  -3   6      123.00      111.17      5.56 o 
  -4  -3   6       59.70       56.35      4.99 o 
  -3  -3   6      451.98      460.83     14.74 o 
  -2  -3   6        6.70        5.02      1.47 o 
  -1  -3   6       17.01       14.00      1.67 o 
   0  -3   6     1578.16     1591.29     28.17 o 
   1  -3   6     2489.72     2485.75     41.26 o 
   2  -3   6     2575.58     2652.61     50.85 o 
   3  -3   6      114.46      112.08      3.32 o 
   4  -3   6     2303.89     2220.19     43.26 o 
   5  -3   6       18.79       14.44      1.67 o 
   6  -3   6       67.10       60.37      3.47 o 
   7  -3   6        2.99        1.56      3.74 o 
   8  -3   6        4.36       -1.45      3.90 o 
   9  -3   6        3.17        7.61      4.40 o 
  -8  -2   6        1.91       -4.11      4.11 o 
  -7  -2   6       66.39       85.15      5.76 o 
  -6  -2   6      364.25      357.18     12.47 o 
  -5  -2   6      449.53      451.21     14.23 o 
  -4  -2   6      589.58      590.31     16.37 o 
  -3  -2   6      478.16      478.69     10.54 o 
  -2  -2   6      388.94      418.61      9.02 o 
  -1  -2   6     1050.40     1147.89     20.57 o 
   0  -2   6       95.23      102.53      2.52 o 
   1  -2   6      183.33      196.79      4.05 o 
   2  -2   6        0.42        1.69      0.91 o 
   3  -2   6      314.53      299.43      5.90 o 
   4  -2   6        5.69        6.45      1.24 o 
   5  -2   6      990.02     1034.01     22.49 o 
   6  -2   6      274.21      292.43      8.54 o 
   7  -2   6      266.77      251.87     11.83 o 
   8  -2   6      184.24      184.04      9.33 o 
   9  -2   6      205.64      197.27     10.18 o 
  -8  -1   6        2.80        4.07      4.39 o 
  -7  -1   6        8.36        8.00      3.46 o 
  -6  -1   6       20.64       20.19      3.15 o 
  -5  -1   6        0.59        0.88      2.31 o 
  -4  -1   6       48.50       46.05      5.88 o 
  -3  -1   6       52.07       52.85      2.53 o 
  -2  -1   6      305.00      300.69      5.80 o 
  -1  -1   6     3838.94     3847.16     60.78 o 
   0  -1   6      526.08      466.94      8.89 o 
   1  -1   6      893.23      833.96     14.41 o 
   2  -1   6     1021.91     1085.64     18.59 o 
   3  -1   6      864.59      819.57     17.37 o 
   4  -1   6       31.19       37.87      1.31 o 
   5  -1   6      223.47      228.10      5.80 o 
   6  -1   6      345.03      335.85      9.51 o 
   7  -1   6      430.88      438.11     15.36 o 
   8  -1   6      449.72      441.88     32.70 o 
   9  -1   6       19.05       18.08      6.38 o 
  10  -1   6        0.82       -3.69      3.69 o 
  -8   0   6      125.50      140.98     12.46 o 
  -7   0   6      183.33      184.23      7.82 o 
  -6   0   6      221.59      236.51      8.73 o 
  -5   0   6      248.26      236.80      8.45 o 
  -4   0   6      222.13      195.73      6.66 o 
  -3   0   6      226.95      224.60      5.25 o 
  -2   0   6      155.77      151.28      3.33 o 
  -1   0   6       12.40       11.82      0.89 o 
   0   0   6     2124.79     2330.91     36.98 o 
   1   0   6     1211.71     1280.73     21.76 o 
   2   0   6      888.71      884.55     14.94 o 
   3   0   6      570.09      575.18     10.73 o 
   4   0   6     1245.49     1264.40     22.91 o 
   5   0   6      199.17      214.02      5.36 o 
   6   0   6      705.11      748.04     18.96 o 
   7   0   6      520.55      506.08     25.69 o 
   8   0   6      149.02      157.78      8.09 o 
   9   0   6       10.98       10.53      3.45 o 
  10   0   6        2.56        0.77      3.49 o 
  -8   1   6        1.29        7.74      4.34 o 
  -7   1   6      232.53      240.69      9.21 o 
  -6   1   6       82.71       81.70      4.58 o 
  -5   1   6      377.60      370.42     11.88 o 
  -4   1   6      323.77      336.03      8.03 o 
  -3   1   6       77.34       69.39      2.89 o 
  -2   1   6      534.52      490.21      7.47 o 
  -1   1   6      955.93      914.51     14.87 o 
   0   1   6     1035.69     1054.83     16.26 o 
   1   1   6     3257.09     3682.25     58.17 o 
   2   1   6      175.43      153.67      3.33 o 
   3   1   6     1250.62     1253.75     21.17 o 
   4   1   6      434.07      407.98      8.04 o 
   5   1   6     1508.15     1496.62     31.62 o 
   6   1   6     1390.25     1408.94     38.14 o 
   7   1   6     1188.31     1167.48     37.43 o 
   8   1   6      343.98      327.42     13.58 o 
   9   1   6      126.04      127.01     14.95 o 
  10   1   6       40.12       50.22      4.31 o 
  -8   2   6       91.83      115.48     21.49 o 
  -7   2   6       75.34       74.42      4.90 o 
  -6   2   6       67.03       65.79      4.26 o 
  -5   2   6       44.87       41.65      3.07 o 
  -4   2   6      946.29      977.13     22.14 o 
  -3   2   6      258.08      222.12      5.21 o 
  -2   2   6      866.84      766.15     13.11 o 
  -1   2   6     1612.27     1555.93     23.11 o 
   0   2   6     2177.71     2178.94     32.25 o 
   1   2   6     2517.73     2609.93     41.39 o 
   2   2   6     1320.51     1362.79     25.70 o 
   3   2   6       11.22       23.37      1.34 o 
   4   2   6       26.61       29.15      1.39 o 
   5   2   6      117.99      127.82      3.29 o 
   6   2   6       26.15       19.82      1.98 o 
   7   2   6       16.22       16.24      2.41 o 
   8   2   6       15.43       13.60      3.25 o 
   9   2   6       19.80       18.72      2.91 o 
  10   2   6       69.88       81.50      5.17 o 
  -8   3   6      122.76      144.66      8.31 o 
  -7   3   6      265.71      282.16     18.69 o 
  -6   3   6      378.32      381.87     11.45 o 
  -5   3   6      236.82      231.31      8.63 o 
  -4   3   6       41.01       50.37      3.47 o 
  -3   3   6      210.86      228.19      5.05 o 
  -2   3   6      234.58      264.63      4.62 o 
  -1   3   6      403.95      426.83      6.60 o 
   0   3   6       10.54       17.59      0.81 o 
   1   3   6       88.14       71.70      1.67 o 
   2   3   6     1016.79     1071.44     17.41 o 
   3   3   6      911.96      882.38     17.46 o 
   4   3   6     1988.56     2033.24     37.46 o 
   5   3   6     1630.88     1567.93     31.37 o 
   6   3   6     2529.15     2499.21     58.13 o 
   7   3   6     1549.10     1544.33     38.94 o 
   8   3   6      405.57      418.93     11.31 o 
   9   3   6      134.03      132.16      6.12 o 
  10   3   6        7.97       13.85      4.88 o 
  -7   4   6        1.17       -1.37      3.29 o 
  -6   4   6       35.83       38.69      3.80 o 
  -5   4   6        7.04        7.31      2.50 o 
  -4   4   6        2.12       10.82      9.24 o 
  -3   4   6     1101.95     1078.37     25.99 o 
  -2   4   6     2759.78     2765.80     43.40 o 
  -1   4   6      883.81      809.73     12.32 o 
   0   4   6     1241.21     1291.96     19.36 o 
   1   4   6      210.08      182.97      3.06 o 
   2   4   6      662.81      599.89      9.40 o 
   3   4   6      173.07      167.14      4.94 o 
   4   4   6     1450.20     1446.50     29.04 o 
   5   4   6      832.32      811.32     16.64 o 
   6   4   6      352.10      340.15      9.38 o 
   7   4   6       99.71       89.26      3.62 o 
   8   4   6       33.29       38.31      3.25 o 
   9   4   6        7.63        4.03      2.71 o 
  10   4   6       15.00        3.08      2.58 o 
  -7   5   6        8.22        5.07      3.34 o 
  -6   5   6       47.10       39.77      3.67 o 
  -5   5   6      229.24      232.81      7.96 o 
  -4   5   6      146.12      143.24      5.45 o 
  -3   5   6       96.84       91.93      3.07 o 
  -2   5   6      488.38      461.34      9.77 o 
  -1   5   6     1929.80     1955.78     28.19 o 
   0   5   6     1320.15     1315.98     18.57 o 
   1   5   6      146.00      147.80      2.74 o 
   2   5   6       68.02       47.46      1.53 o 
   3   5   6      690.69      714.27     13.66 o 
   4   5   6      441.94      427.06      9.01 o 
   5   5   6      511.36      503.24     13.37 o 
   6   5   6      226.57      219.14      6.52 o 
   7   5   6       84.66       93.49      5.57 o 
   8   5   6      346.94      344.43     14.26 o 
   9   5   6       47.47       48.03      4.05 o 
  10   5   6      594.94      623.98     23.95 o 
  -7   6   6      175.36      170.22      7.54 o 
  -6   6   6       36.49       34.16      3.72 o 
  -5   6   6      519.11      496.57     14.25 o 
  -4   6   6      184.49      184.64      6.07 o 
  -3   6   6      278.59      276.75      6.42 o 
  -2   6   6        5.49        6.86      1.34 o 
  -1   6   6      149.17      172.65      3.39 o 
   0   6   6       62.44       90.90      2.96 o 
   1   6   6       37.95       29.67      1.22 o 
   2   6   6       11.34       10.94      0.92 o 
   3   6   6     1364.05     1337.29     23.64 o 
   4   6   6     1112.41     1080.51     21.98 o 
   5   6   6     1319.65     1293.65     32.85 o 
   6   6   6      287.45      313.49     13.06 o 
   7   6   6        9.33       15.44      4.05 o 
   8   6   6        6.92        1.27      3.27 o 
   9   6   6       13.69       10.93      3.50 o 
  10   6   6       17.68       17.13      4.05 o 
  -6   7   6        3.28        1.99      3.06 o 
  -5   7   6      217.61      214.81      7.06 o 
  -4   7   6      202.77      206.93      6.68 o 
  -3   7   6     1017.18      956.25     19.15 o 
  -2   7   6     1524.84     1450.54     32.21 o 
  -1   7   6      893.50      855.16     15.61 o 
   0   7   6      355.00      348.51      6.09 o 
   1   7   6      120.34      120.42      4.12 o 
   2   7   6      100.21       90.87      2.41 o 
   3   7   6       25.76       24.79      1.78 o 
   4   7   6      134.71      143.62      5.03 o 
   5   7   6       24.90       22.52      3.39 o 
   6   7   6       32.58       25.23      7.01 o 
   7   7   6       14.52       13.57      3.89 o 
   8   7   6      203.83      188.35      9.56 o 
   9   7   6      687.35      727.90     28.48 o 
  10   7   6       77.80       85.02      6.54 o 
  -6   8   6       75.17       76.55      4.48 o 
  -5   8   6       38.04       36.15      3.39 o 
  -4   8   6      122.95      139.59      5.32 o 
  -3   8   6       67.43       77.11      2.96 o 
  -2   8   6       69.96       67.45      2.64 o 
  -1   8   6      347.00      341.54     11.26 o 
   0   8   6      145.74      142.18      3.83 o 
   1   8   6       56.54       63.39      3.87 o 
   2   8   6      503.11      527.49     12.17 o 
   3   8   6      723.27      689.53     17.39 o 
   4   8   6      845.26      846.16     28.16 o 
   5   8   6      469.74      481.38     19.71 o 
   6   8   6      170.86      174.03     11.52 o 
   7   8   6        9.94       15.44      3.84 o 
   8   8   6       12.43        9.74      3.97 o 
   9   8   6       22.03       19.00      4.98 o 
  -5   9   6      395.19      400.26     16.33 o 
  -4   9   6      273.54      288.31     10.80 o 
  -3   9   6       89.17       95.98      3.43 o 
  -2   9   6      225.98      219.02      7.60 o 
  -1   9   6      228.52      195.95      6.34 o 
   0   9   6       70.08       77.54      8.19 o 
   1   9   6      790.99      766.95     16.65 o 
   2   9   6      408.58      423.24      9.73 o 
   3   9   6       98.48      103.74      3.87 o 
   4   9   6      104.44      110.60      7.09 o 
   5   9   6        7.21       12.61      5.92 o 
   6   9   6       13.74       12.47      3.93 o 
   7   9   6      141.55      140.30      8.41 o 
   8   9   6       36.90       27.72      5.92 o 
   9   9   6      206.56      231.39     13.70 o 
  -5  10   6       10.57        6.77      3.49 o 
  -4  10   6      140.45      121.06      4.86 o 
  -3  10   6      245.00      230.87      7.30 o 
  -2  10   6        9.23       10.41      2.87 o 
  -1  10   6       84.54       68.89      4.22 o 
   0  10   6      771.79      760.94     37.30 o 
   1  10   6      238.40      258.34      7.71 o 
   2  10   6      233.63      258.82      9.96 o 
   3  10   6      129.66      136.01      6.37 o 
   4  10   6       73.75       80.65      6.46 o 
   5  10   6        8.61       12.14      4.68 o 
   6  10   6        4.31        9.49      4.52 o 
   7  10   6      236.35      222.36     13.70 o 
   8  10   6      288.04      294.61     16.82 o 
  -4  11   6        7.75       10.03      6.02 o 
  -3  11   6       31.33       35.31      3.32 o 
  -2  11   6       21.79       24.88      3.52 o 
  -1  11   6       45.23       31.00      3.56 o 
   0  11   6      272.15      255.94     19.18 o 
   1  11   6      427.99      433.17     20.85 o 
   2  11   6      655.87      659.16     21.63 o 
   3  11   6      593.71      592.59     19.43 o 
   4  11   6      168.65      189.48      8.80 o 
   5  11   6       29.32       26.01      5.37 o 
   6  11   6        3.27       -1.56      5.61 o 
   7  11   6        5.79        5.61      5.61 o 
   8  11   6       62.11       62.60      7.79 o 
  -3  12   6       89.28       81.31      6.66 o 
  -2  12   6        0.60       -0.46      3.22 o 
  -1  12   6      108.18      123.82      8.59 o 
   0  12   6        7.28        3.90      3.17 o 
   1  12   6       15.41       21.83      3.72 o 
   2  12   6       11.81       10.31      2.77 o 
   3  12   6       52.25       47.83      6.65 o 
   4  12   6       37.37       29.24      6.17 o 
   5  12   6       13.42       10.20      6.07 o 
   6  12   6      273.78      270.94     16.82 o 
   7  12   6       94.85      105.26     10.28 o 
  -1  13   6       33.12       23.27      4.02 o 
   0  13   6      132.68      161.27     15.10 o 
   1  13   6      287.20      322.12     17.81 o 
   2  13   6      348.39      336.85     16.76 o 
   3  13   6       40.51       41.28      5.39 o 
   4  13   6       20.40       26.25      6.37 o 
   5  13   6        1.44       -6.23      6.23 o 
   1  14   6        1.48        1.61      3.89 o 
   2  14   6       26.55       23.38      5.60 o 
   3  14   6       83.33       85.23      7.81 o 
  -2  -9   7        1.69        2.49      6.54 o 
  -1  -9   7        0.49       -2.00      4.39 o 
   0  -9   7       29.80       34.78      5.59 o 
   1  -9   7        5.01        3.38      3.74 o 
   2  -9   7       40.74       40.97      4.96 o 
   3  -9   7        1.59       -0.15      3.22 o 
  -4  -8   7       39.06       46.40      9.03 o 
  -3  -8   7       54.31       54.19      9.65 o 
  -2  -8   7      242.19      218.62     15.26 o 
  -1  -8   7       90.96       95.03      5.63 o 
   0  -8   7      543.08      566.78     21.36 o 
   1  -8   7      388.61      402.88     14.20 o 
   2  -8   7      706.85      723.39     23.17 o 
   3  -8   7       20.01       23.09      3.59 o 
   4  -8   7       59.38       63.45      7.14 o 
   5  -8   7       34.11       31.51      7.21 o 
  -5  -7   7       66.20       46.40      9.03 o 
  -4  -7   7      119.32      131.73     11.52 o 
  -3  -7   7       15.55       12.20      4.73 o 
  -2  -7   7       72.76       65.64      3.93 o 
  -1  -7   7      598.65      557.26     18.22 o 
   0  -7   7      264.94      274.01     10.30 o 
   1  -7   7      196.07      184.79      7.79 o 
   2  -7   7      186.19      164.44      7.28 o 
   3  -7   7       60.73       57.74      3.78 o 
   4  -7   7        0.08        5.33      3.08 o 
   5  -7   7       92.09       90.36      6.43 o 
   6  -7   7       72.26       87.61      7.83 o 
  -5  -6   7       66.08       72.29      8.88 o 
  -4  -6   7       30.18       36.22      9.65 o 
  -3  -6   7       27.56       33.73      5.05 o 
  -2  -6   7       40.54       37.32      3.15 o 
  -1  -6   7      961.99      928.97     23.97 o 
   0  -6   7      325.86      301.73     10.78 o 
   1  -6   7      182.59      181.13      6.84 o 
   2  -6   7       38.30       41.41      3.51 o 
   3  -6   7       99.02      103.36      4.61 o 
   4  -6   7      248.26      257.40      8.63 o 
   5  -6   7      300.36      315.25     16.52 o 
   6  -6   7      509.50      506.73     22.69 o 
   7  -6   7      298.81      293.99     14.33 o 
  -6  -5   7        8.13       10.28      4.84 o 
  -5  -5   7       11.46       11.89      5.61 o 
  -4  -5   7       25.42       23.05      4.40 o 
  -3  -5   7      172.13      180.20      9.31 o 
  -2  -5   7     1182.47     1145.46     28.92 o 
  -1  -5   7       10.34        8.16      2.35 o 
   0  -5   7      586.45      597.90     18.99 o 
   1  -5   7     1321.43     1291.06     38.71 o 
   2  -5   7       33.61       32.80      2.37 o 
   3  -5   7       89.58       80.36      3.35 o 
   4  -5   7        3.13        6.75      2.56 o 
   5  -5   7       15.87       19.00      2.78 o 
   6  -5   7        2.76        3.64      3.42 o 
   7  -5   7       23.62       21.95      5.09 o 
   8  -5   7       75.64       77.30      7.17 o 
  -6  -4   7      175.21      174.90      9.66 o 
  -5  -4   7      281.78      258.85     16.35 o 
  -4  -4   7        7.53        4.20      3.74 o 
  -3  -4   7       65.51       63.62      4.10 o 
  -2  -4   7        7.31        6.73      1.98 o 
  -1  -4   7        6.61        5.90      2.11 o 
   0  -4   7       34.35       38.53      2.91 o 
   1  -4   7      206.50      229.46      5.85 o 
   2  -4   7        3.53       -0.17      1.48 o 
   3  -4   7      371.09      405.71      8.55 o 
   4  -4   7      294.36      320.95      7.69 o 
   5  -4   7      797.66      825.48     18.98 o 
   6  -4   7      598.35      593.94     19.71 o 
   7  -4   7      271.39      267.06     21.96 o 
   8  -4   7       35.16       22.24      5.01 o 
  -7  -3   7        0.13       -3.80      3.80 o 
  -6  -3   7        0.26        6.24      3.50 o 
  -5  -3   7       85.88       67.79      8.68 o 
  -4  -3   7       18.27       13.41      7.79 o 
  -3  -3   7      215.99      190.23      9.99 o 
  -2  -3   7      614.72      617.35     16.17 o 
  -1  -3   7     1720.22     1755.47     38.09 o 
   0  -3   7      844.73      879.61     17.53 o 
   1  -3   7       11.93       12.95      1.31 o 
   2  -3   7      727.61      712.73     13.45 o 
   3  -3   7      423.92      405.98      8.64 o 
   4  -3   7      242.58      244.44      7.54 o 
   5  -3   7       53.69       58.98      3.43 o 
   6  -3   7       69.73       70.81      4.72 o 
   7  -3   7       23.03       23.82      4.33 o 
   8  -3   7        1.55       -3.93      3.93 o 
   9  -3   7       14.52       17.43      4.89 o 
  -7  -2   7      102.02      104.20      7.00 o 
  -6  -2   7       55.35       58.03      4.75 o 
  -5  -2   7        3.54        0.41      2.79 o 
  -4  -2   7      247.01      255.80      9.19 o 
  -3  -2   7     1399.65     1433.48     31.01 o 
  -2  -2   7        8.73        8.00      1.70 o 
  -1  -2   7     1101.79     1094.16     23.73 o 
   0  -2   7       14.72       12.82      1.24 o 
   1  -2   7        7.78        6.25      1.14 o 
   2  -2   7      541.05      560.98     10.94 o 
   3  -2   7      944.42      945.48     18.60 o 
   4  -2   7     1207.75     1225.65     30.85 o 
   5  -2   7      253.30      293.26      8.66 o 
   6  -2   7       29.08       30.65      3.10 o 
   7  -2   7      205.23      201.71      9.89 o 
   8  -2   7      269.09      255.96     12.21 o 
   9  -2   7      167.24      161.16      9.33 o 
  -7  -1   7       24.37       23.61      4.86 o 
  -6  -1   7        7.41       18.52      4.00 o 
  -5  -1   7       11.64       10.76      2.98 o 
  -4  -1   7      348.71      346.67     19.37 o 
  -3  -1   7      981.42      951.43     22.44 o 
  -2  -1   7      698.54      680.47     14.03 o 
  -1  -1   7      213.65      203.10      4.51 o 
   0  -1   7      141.19      140.32      4.18 o 
   1  -1   7      694.97      693.25     12.72 o 
   2  -1   7     1720.01     1725.01     31.82 o 
   3  -1   7     1408.96     1345.20     24.23 o 
   4  -1   7     2120.35     2102.74     48.01 o 
   5  -1   7     2358.51     2278.71     61.39 o 
   6  -1   7      567.10      534.23     15.75 o 
   7  -1   7        2.20       -0.82      3.03 o 
   8  -1   7        3.49       -0.62      3.34 o 
   9  -1   7       93.22      104.97      6.69 o 
  -7   0   7        2.01        2.49      3.43 o 
  -6   0   7        2.40       -0.18      3.01 o 
  -5   0   7      216.92      203.41      7.80 o 
  -4   0   7      571.96      583.20     14.90 o 
  -3   0   7      370.60      354.96      9.46 o 
  -2   0   7     3093.93     3087.76     54.59 o 
  -1   0   7     1028.29     1071.95     18.66 o 
   0   0   7      513.69      535.74      8.99 o 
   1   0   7      481.86      520.26      9.70 o 
   2   0   7      224.59      257.97      5.60 o 
   3   0   7        7.13        6.96      1.04 o 
   4   0   7       11.12       16.03      1.81 o 
   5   0   7       48.14       50.98      3.16 o 
   6   0   7       88.03       91.48      4.31 o 
   7   0   7        9.67        7.56      3.31 o 
   8   0   7      321.25      318.23     13.81 o 
   9   0   7      302.40      306.72     19.62 o 
  10   0   7      492.44      534.49     21.74 o 
  -7   1   7       57.98       68.39      8.49 o 
  -6   1   7      125.90      121.36      5.99 o 
  -5   1   7        5.40        9.33      3.16 o 
  -4   1   7        1.06        1.17      2.11 o 
  -3   1   7       37.95       39.40      2.18 o 
  -2   1   7       74.48       71.63      2.42 o 
  -1   1   7       70.25       71.04      1.91 o 
   0   1   7      118.34      119.62      2.63 o 
   1   1   7     1019.86      982.47     15.95 o 
   2   1   7     1436.12     1322.58     22.39 o 
   3   1   7     4225.52     4159.68     90.55 o 
   4   1   7     2439.27     2440.28     52.11 o 
   5   1   7      899.97      868.71     22.44 o 
   6   1   7      335.39      333.77     10.34 o 
   7   1   7      260.83      252.48     11.13 o 
   8   1   7        7.93        6.63      3.15 o 
   9   1   7       90.34       83.28     11.68 o 
  10   1   7      199.32      204.76      9.91 o 
  -7   2   7        0.61       -1.19      3.38 o 
  -6   2   7      375.57      365.32     12.29 o 
  -5   2   7      120.78      112.63      7.66 o 
  -4   2   7      300.75      286.35     10.20 o 
  -3   2   7      421.32      411.38      8.76 o 
  -2   2   7      307.01      309.22      6.02 o 
  -1   2   7      235.80      244.76      4.25 o 
   0   2   7     1013.66     1109.91     16.78 o 
   1   2   7      175.19      152.82      3.25 o 
   2   2   7      607.71      593.70     10.14 o 
   3   2   7      177.60      165.37      4.96 o 
   4   2   7     1462.81     1410.95     38.35 o 
   5   2   7      303.44      312.34      9.00 o 
   6   2   7      229.49      236.61      7.19 o 
   7   2   7        3.96        4.81      2.83 o 
   8   2   7      294.55      276.10     10.76 o 
   9   2   7      313.35      328.47     12.65 o 
  10   2   7      140.29      125.72     11.91 o 
  -7   3   7        1.79        4.23      4.67 o 
  -6   3   7        8.20        4.86      3.42 o 
  -5   3   7      201.54      193.98      7.37 o 
  -4   3   7      551.86      558.46     15.53 o 
  -3   3   7      460.90      457.43     10.18 o 
  -2   3   7      111.05      118.28      2.94 o 
  -1   3   7       17.07       22.21      1.08 o 
   0   3   7      365.38      383.98      6.18 o 
   1   3   7     1343.14     1304.59     18.76 o 
   2   3   7      944.65      901.75     15.61 o 
   3   3   7      409.88      418.75      9.24 o 
   4   3   7      973.92      950.85     21.90 o 
   5   3   7      785.51      803.90     18.69 o 
   6   3   7      535.89      534.13     12.09 o 
   7   3   7      305.80      316.30     10.74 o 
   8   3   7       99.98       90.93      3.79 o 
   9   3   7       65.90       84.01      4.96 o 
  10   3   7       31.90       30.19      6.45 o 
  -7   4   7        5.11        0.42      4.09 o 
  -6   4   7       21.84       26.59      3.41 o 
  -5   4   7      405.40      387.44     17.26 o 
  -4   4   7      257.78      260.56      8.38 o 
  -3   4   7       29.16       33.02      2.42 o 
  -2   4   7        8.51       10.48      1.17 o 
  -1   4   7      168.92      161.92      3.31 o 
   0   4   7      358.76      313.20      5.53 o 
   1   4   7     1263.86     1203.37     17.46 o 
   2   4   7     1516.38     1524.23     24.23 o 
   3   4   7     1252.55     1259.44     23.99 o 
   4   4   7      182.84      183.90      5.11 o 
   5   4   7       30.92       39.11      2.35 o 
   6   4   7        2.45        6.24      1.62 o 
   7   4   7      345.29      319.22      9.78 o 
   8   4   7      336.99      333.48     10.86 o 
   9   4   7       23.99       21.25      4.52 o 
  10   4   7        3.23        3.74      3.25 o 
  -7   5   7      239.25      216.86     25.69 o 
  -6   5   7      225.89      211.36      7.84 o 
  -5   5   7      402.53      405.43     17.80 o 
  -4   5   7      178.84      176.50      8.00 o 
  -3   5   7      624.92      595.96     13.02 o 
  -2   5   7       16.63       15.05      1.41 o 
  -1   5   7       21.74       23.95      1.24 o 
   0   5   7      694.95      707.21     10.55 o 
   1   5   7      202.92      197.72      3.39 o 
   2   5   7       58.84       52.62      1.56 o 
   3   5   7        8.02        9.98      0.98 o 
   4   5   7      222.12      228.43      6.06 o 
   5   5   7      815.80      790.34     18.38 o 
   6   5   7      924.25      918.32     25.71 o 
   7   5   7      494.28      464.47     13.67 o 
   8   5   7     1408.20     1439.93     52.84 o 
   9   5   7      555.56      552.38     21.78 o 
  10   5   7        3.14       -3.24      3.24 o 
  -6   6   7       41.09       44.19      4.45 o 
  -5   6   7        2.73        3.55      2.92 o 
  -4   6   7       48.63       41.47      5.05 o 
  -3   6   7      140.17      125.25      3.93 o 
  -2   6   7      116.80      115.33      3.52 o 
  -1   6   7      497.36      465.25      9.06 o 
   0   6   7     1015.17      966.76     14.48 o 
   1   6   7     2110.02     2056.71     38.08 o 
   2   6   7     1896.52     1948.95     32.35 o 
   3   6   7     1553.27     1502.53     28.14 o 
   4   6   7       19.64       21.58      1.82 o 
   5   6   7       60.07       60.34      3.03 o 
   6   6   7       22.54       24.18      2.49 o 
   7   6   7      835.49      841.14     32.16 o 
   8   6   7        0.66        5.18      3.15 o 
   9   6   7       33.21       28.73      4.20 o 
  10   6   7      111.62      110.21      6.74 o 
  -6   7   7      206.36      209.93     14.71 o 
  -5   7   7      316.67      317.37     19.15 o 
  -4   7   7      742.43      681.98     24.41 o 
  -3   7   7      349.73      336.62     10.21 o 
  -2   7   7      146.39      127.66      3.76 o 
  -1   7   7        4.95        2.80      1.31 o 
   0   7   7      129.13      135.89      2.87 o 
   1   7   7      197.95      189.59      4.30 o 
   2   7   7      197.61      187.62      3.85 o 
   3   7   7       71.64       74.64      2.80 o 
   4   7   7       13.90       10.74      2.88 o 
   5   7   7      205.77      194.53      6.94 o 
   6   7   7     1137.72     1163.46     43.64 o 
   7   7   7      876.19      867.22     33.24 o 
   8   7   7      143.39      149.64      8.24 o 
   9   7   7        3.15        5.87      4.05 o 
  -6   8   7        8.53        6.71      3.79 o 
  -5   8   7       37.07       35.38      3.62 o 
  -4   8   7       37.88       35.98      3.30 o 
  -3   8   7      132.30      140.55      4.28 o 
  -2   8   7        5.14        9.72      1.75 o 
  -1   8   7        6.75        8.30      1.69 o 
   0   8   7      163.19      177.55      5.47 o 
   1   8   7      203.78      203.64      4.69 o 
   2   8   7      223.38      222.03      5.63 o 
   3   8   7      110.49      116.71      4.91 o 
   4   8   7      628.37      589.53     23.63 o 
   5   8   7      186.68      199.44      9.98 o 
   6   8   7      158.70      166.96     12.61 o 
   7   8   7      678.03      702.74     29.43 o 
   8   8   7      680.94      693.21     35.97 o 
   9   8   7      218.33      239.04     11.93 o 
  -5   9   7       15.38       13.47      3.46 o 
  -4   9   7        6.92       10.27      3.02 o 
  -3   9   7       32.79       34.09      4.60 o 
  -2   9   7      364.52      353.34     13.44 o 
  -1   9   7      591.12      579.75     19.05 o 
   0   9   7      821.38      861.17     36.57 o 
   1   9   7      509.57      518.75     15.32 o 
   2   9   7      250.22      234.13      8.05 o 
   3   9   7       31.44       35.32      3.03 o 
   4   9   7       22.25       13.18      5.29 o 
   5   9   7       33.11       31.60      4.74 o 
   6   9   7        3.88        6.52      3.87 o 
   7   9   7       54.03       57.34      5.88 o 
   8   9   7       51.67       45.61      5.60 o 
   9   9   7       31.74       20.87      5.61 o 
  -4  10   7        9.80        7.12      3.46 o 
  -3  10   7       39.07       50.62      3.45 o 
  -2  10   7       61.17       67.61      3.84 o 
  -1  10   7        7.38       11.93      2.99 o 
   0  10   7       19.95       25.61      3.18 o 
   1  10   7      121.28      120.62      5.51 o 
   2  10   7        1.62        0.63      1.98 o 
   3  10   7       71.90       79.31      4.82 o 
   4  10   7       28.70       46.81      4.79 o 
   5  10   7      232.30      226.83     11.69 o 
   6  10   7      891.51      862.56     33.94 o 
   7  10   7       17.34       20.61      5.26 o 
   8  10   7       17.44       11.83      5.92 o 
  -4  11   7       27.75       33.04      7.92 o 
  -3  11   7       52.83       66.09      7.57 o 
  -2  11   7      138.23      151.99      7.10 o 
  -1  11   7      464.37      446.99     14.41 o 
   0  11   7      185.68      191.95     13.65 o 
   1  11   7       26.69       27.71      6.47 o 
   2  11   7       25.45       23.59      2.87 o 
   3  11   7        5.86        5.96      4.32 o 
   4  11   7       22.10       21.74      4.35 o 
   5  11   7       29.91       25.94      5.65 o 
   6  11   7       94.53       91.15      7.57 o 
   7  11   7        7.43        5.29      6.23 o 
  -2  12   7        1.55        0.14      2.86 o 
  -1  12   7       72.90       69.96      4.92 o 
   0  12   7      318.12      323.03     22.59 o 
   1  12   7        0.13        1.89      3.40 o 
   2  12   7       46.43       56.90      4.25 o 
   3  12   7       25.50       31.98      4.19 o 
   4  12   7      406.27      441.83     20.31 o 
   5  12   7      500.24      529.51     22.91 o 
   6  12   7        2.93        0.00      6.54 o 
   7  12   7       27.46       26.16      7.47 o 
  -1  13   7      168.06      199.71      8.96 o 
   0  13   7       42.34       56.77      4.76 o 
   1  13   7        0.98        3.09      3.50 o 
   2  13   7       18.97       20.55      5.11 o 
   3  13   7       44.91       49.17      5.01 o 
   4  13   7       45.76       52.02      6.15 o 
   5  13   7      193.03      178.63     11.27 o 
   2  14   7       12.00        8.65      5.20 o 
   0  -9   8      154.83      149.96     11.83 o 
   1  -9   8        0.24       -3.69      3.69 o 
  -2  -8   8       50.26       41.11      7.79 o 
  -1  -8   8       86.39       77.32      5.52 o 
   0  -8   8       77.95       80.75      8.46 o 
   1  -8   8        7.53        4.57      3.69 o 
   2  -8   8       86.68       91.31      5.85 o 
   3  -8   8      179.77      187.53      8.15 o 
   4  -8   8      179.68      172.84     14.95 o 
  -4  -7   8       21.01       22.11      7.79 o 
  -3  -7   8      643.82      656.25     25.44 o 
  -2  -7   8      142.01      145.03      9.65 o 
  -1  -7   8      208.91      199.92      8.62 o 
   0  -7   8        9.09        6.42      3.43 o 
   1  -7   8        0.55       -2.60      3.16 o 
   2  -7   8       11.50       12.95      3.48 o 
   3  -7   8       11.26       13.97      3.21 o 
   4  -7   8       11.91        6.46      4.73 o 
   5  -7   8        6.15       10.55      5.41 o 
  -5  -6   8       20.64       32.39      8.41 o 
  -4  -6   8       12.63       14.92      5.27 o 
  -3  -6   8      182.75      167.40     26.00 o 
  -2  -6   8        8.85        4.76      2.78 o 
  -1  -6   8        1.73        0.14      3.09 o 
   0  -6   8      120.96      126.79      6.28 o 
   1  -6   8      170.75      188.09      7.25 o 
   2  -6   8      485.59      536.92     17.54 o 
   3  -6   8      780.56      810.67     25.38 o 
   4  -6   8      475.95      489.28     14.41 o 
   5  -6   8      224.59      232.84     12.09 o 
   6  -6   8        3.03        0.82      4.90 o 
  -5  -5   8      138.34      135.22     12.30 o 
  -4  -5   8      559.01      566.39     22.12 o 
  -3  -5   8       43.24       44.75     11.21 o 
  -2  -5   8      303.27      301.38      9.35 o 
  -1  -5   8      364.39      360.87     11.30 o 
   0  -5   8       40.30       43.83      4.20 o 
   1  -5   8       97.12      103.84      5.32 o 
   2  -5   8       25.41       28.93      3.24 o 
   3  -5   8      194.89      181.85      6.48 o 
   4  -5   8       49.81       46.75      3.58 o 
   5  -5   8       49.97       54.42      4.80 o 
   6  -5   8        3.72        0.06      3.72 o 
   7  -5   8       34.27       32.95      5.56 o 
  -6  -4   8        1.16       -3.11      4.73 o 
  -5  -4   8        1.82       -3.42      4.73 o 
  -4  -4   8      147.64      142.06      8.33 o 
  -3  -4   8      230.66      237.45     24.45 o 
  -2  -4   8        9.49       11.08      2.38 o 
  -1  -4   8      186.92      193.64      6.63 o 
   0  -4   8       27.33       30.76      4.06 o 
   1  -4   8      332.23      339.91     15.32 o 
   2  -4   8      394.41      400.48      9.75 o 
   3  -4   8      619.97      637.30     14.25 o 
   4  -4   8      490.66      473.96     12.16 o 
   5  -4   8      329.20      310.53      9.66 o 
   6  -4   8      140.30      148.90      7.86 o 
   7  -4   8      148.24      155.93      7.95 o 
   8  -4   8      288.36      294.64     14.52 o 
  -6  -3   8        3.75        4.09      6.07 o 
  -5  -3   8       40.78       54.11     14.33 o 
  -4  -3   8      172.89      158.27      8.78 o 
  -3  -3   8       56.09       57.46      4.13 o 
  -2  -3   8      335.36      326.83      9.57 o 
  -1  -3   8       89.98       92.74      3.77 o 
   0  -3   8      951.70      979.83     26.96 o 
   1  -3   8     1516.32     1444.55     31.08 o 
   2  -3   8     2204.74     2118.31     39.89 o 
   3  -3   8      266.39      291.13      7.92 o 
   4  -3   8      102.21      111.87      4.79 o 
   5  -3   8       70.08       66.87      3.56 o 
   6  -3   8        2.19       -1.11      3.02 o 
   7  -3   8       18.96       22.59      3.94 o 
   8  -3   8       13.69       17.43      4.83 o 
  -6  -2   8      211.67      215.86      9.17 o 
  -5  -2   8      801.44      796.03     23.84 o 
  -4  -2   8      262.50      279.57     10.14 o 
  -3  -2   8      253.40      265.72      9.04 o 
  -2  -2   8       25.90       26.02      2.45 o 
  -1  -2   8        4.54        3.26      1.69 o 
   0  -2   8       56.25       57.57      2.37 o 
   1  -2   8       44.13       49.86      2.78 o 
   2  -2   8        7.81       13.10      1.46 o 
   3  -2   8      148.70      127.51      3.88 o 
   4  -2   8       27.76       32.89      3.45 o 
   5  -2   8       90.42       95.91      5.15 o 
   6  -2   8      764.24      774.64     24.63 o 
   7  -2   8      974.93     1006.82     31.26 o 
   8  -2   8      335.57      331.37     15.00 o 
   9  -2   8      167.07      176.00     10.04 o 
  -7  -1   8        5.18       11.83      7.16 o 
  -6  -1   8       30.60       25.55      4.00 o 
  -5  -1   8       21.18       16.46      3.64 o 
  -4  -1   8       35.22       38.10      3.74 o 
  -3  -1   8       65.53       61.65      3.46 o 
  -2  -1   8        5.20        6.42      1.59 o 
  -1  -1   8      400.61      381.62      8.88 o 
   0  -1   8     1788.49     1825.12     35.43 o 
   1  -1   8     1783.91     1747.74     33.71 o 
   2  -1   8     1061.94     1076.53     21.16 o 
   3  -1   8      827.81      789.40     15.89 o 
   4  -1   8      567.89      591.96     19.97 o 
   5  -1   8       84.75       82.21      8.88 o 
   6  -1   8      183.01      192.68      7.93 o 
   7  -1   8       21.78       27.91      3.59 o 
   8  -1   8      122.88      137.13      8.16 o 
   9  -1   8       56.39       57.24      5.79 o 
  -7   0   8       64.01       79.28      6.78 o 
  -6   0   8      187.15      192.47     16.00 o 
  -5   0   8      144.63      151.40      7.62 o 
  -4   0   8      232.22      227.52      7.32 o 
  -3   0   8      196.39      201.27      6.20 o 
  -2   0   8       38.25       35.11      1.96 o 
  -1   0   8       86.59       92.63      2.56 o 
   0   0   8      147.68      138.62      3.27 o 
   1   0   8      824.63      829.27     15.13 o 
   2   0   8      265.99      277.57      6.13 o 
   3   0   8       40.29       45.99      1.86 o 
   4   0   8       10.74        4.64      1.98 o 
   5   0   8      501.05      501.97     13.88 o 
   6   0   8      957.08      925.24     28.73 o 
   7   0   8      225.77      236.49      9.33 o 
   8   0   8      254.01      235.21     11.17 o 
   9   0   8      101.63       88.28      6.38 o 
  -7   1   8       18.78       29.86      6.70 o 
  -6   1   8       61.89       67.80      4.93 o 
  -5   1   8        3.74        9.77      3.17 o 
  -4   1   8        8.53        6.12      2.55 o 
  -3   1   8       19.56       16.32      3.19 o 
  -2   1   8      243.06      230.92      6.02 o 
  -1   1   8     1011.56      987.77     18.09 o 
   0   1   8     1267.70     1275.71     21.45 o 
   1   1   8     1922.46     1948.01     34.36 o 
   2   1   8      554.36      566.89     11.41 o 
   3   1   8      739.63      733.12     15.23 o 
   4   1   8       66.71       69.44      3.42 o 
   5   1   8      907.40      867.26     22.65 o 
   6   1   8      142.06      150.89      6.65 o 
   7   1   8      626.63      605.12     22.66 o 
   8   1   8      303.14      280.70     12.54 o 
   9   1   8       13.82       14.55      5.14 o 
  10   1   8        0.72       -4.98     10.28 o 
  -7   2   8       42.31       45.35      5.59 o 
  -6   2   8        3.91        4.68      3.74 o 
  -5   2   8       16.61       20.78      6.22 o 
  -4   2   8       41.05       42.36      3.57 o 
  -3   2   8       90.94       86.07      3.42 o 
  -2   2   8      734.57      735.78     16.78 o 
  -1   2   8     1280.81     1252.91     20.89 o 
   0   2   8     1121.76     1095.62     17.60 o 
   1   2   8      154.31      148.90      3.17 o 
   2   2   8     1123.31     1204.34     23.35 o 
   3   2   8      189.79      209.61      6.16 o 
   4   2   8        0.15        1.70      1.90 o 
   5   2   8        3.67        6.02      2.08 o 
   6   2   8      335.61      336.54     10.60 o 
   7   2   8      426.83      406.92     12.67 o 
   8   2   8      158.66      163.23      7.75 o 
   9   2   8        4.13        8.74      3.75 o 
  10   2   8      103.28       93.74      6.24 o 
  -7   3   8      284.43      281.12     22.27 o 
  -6   3   8      196.54      195.00      8.28 o 
  -5   3   8       84.15       80.03      4.84 o 
  -4   3   8        0.87       -2.38      2.38 o 
  -3   3   8       72.80       77.04      3.47 o 
  -2   3   8      244.79      249.82      5.37 o 
  -1   3   8      138.48      139.20      3.06 o 
   0   3   8       75.92       72.63      2.17 o 
   1   3   8      202.56      195.24      4.46 o 
   2   3   8      969.36      936.16     20.68 o 
   3   3   8      490.53      483.48     10.73 o 
   4   3   8     3620.17     3456.69     91.44 o 
   5   3   8     2221.13     2150.50     57.79 o 
   6   3   8      195.13      201.23      6.27 o 
   7   3   8      258.42      256.45      7.11 o 
   8   3   8       77.92       83.57      3.75 o 
   9   3   8      164.00      164.60      7.85 o 
  10   3   8        1.98       -1.24      3.33 o 
  -6   4   8        2.85       -1.13      5.26 o 
  -5   4   8       24.45       26.27      3.35 o 
  -4   4   8       16.23       21.58      3.26 o 
  -3   4   8      399.73      374.87     14.68 o 
  -2   4   8     1429.36     1404.58     26.66 o 
  -1   4   8     1778.76     1732.31     33.45 o 
   0   4   8      878.07      853.47     13.73 o 
   1   4   8     1030.24     1067.41     16.98 o 
   2   4   8      207.77      227.27      5.34 o 
   3   4   8      456.60      443.43      9.87 o 
   4   4   8      499.41      493.23     11.92 o 
   5   4   8        1.53        2.40      1.61 o 
   6   4   8     1714.25     1710.48     41.33 o 
   7   4   8      365.77      351.89     18.71 o 
   8   4   8        0.50       -1.32      2.08 o 
   9   4   8      247.38      234.16     11.27 o 
  10   4   8      338.25      380.07     16.33 o 
  -6   5   8       36.29       41.96      4.57 o 
  -5   5   8        3.52       -1.03      2.95 o 
  -4   5   8       10.59        9.02      2.81 o 
  -3   5   8       17.07       15.48      1.92 o 
  -2   5   8       50.97       43.73      3.13 o 
  -1   5   8      293.35      292.56      6.18 o 
   0   5   8      228.93      240.71      4.13 o 
   1   5   8      406.27      426.87      7.20 o 
   2   5   8      449.83      453.88      7.90 o 
   3   5   8     1373.21     1311.13     27.30 o 
   4   5   8     1150.82     1087.04     25.10 o 
   5   5   8       77.95       75.44      4.25 o 
   6   5   8     1803.69     1764.15     42.76 o 
   7   5   8      231.89      230.41      7.78 o 
   8   5   8        5.61        2.82      8.56 o 
   9   5   8       22.81       19.22      4.06 o 
  10   5   8       46.55       60.58      7.47 o 
  -6   6   8      125.07      105.80      9.82 o 
  -5   6   8       75.35       64.46      7.73 o 
  -4   6   8        9.39       11.15      2.91 o 
  -3   6   8      262.06      256.36      8.35 o 
  -2   6   8      322.09      319.39      6.97 o 
  -1   6   8      235.26      231.27      6.34 o 
   0   6   8      403.63      426.95      7.04 o 
   1   6   8      120.82      124.50      2.80 o 
   2   6   8       55.08       61.30      2.02 o 
   3   6   8      478.04      432.21      9.73 o 
   4   6   8     1333.91     1273.58     29.16 o 
   5   6   8     2128.21     2107.56     57.75 o 
   6   6   8      175.77      178.17      7.42 o 
   7   6   8       57.57       63.35      3.54 o 
   8   6   8       79.71       74.90      5.76 o 
   9   6   8       47.14       53.97      7.47 o 
  -6   7   8       28.71       29.44      4.27 o 
  -5   7   8      137.57      125.07     10.33 o 
  -4   7   8       71.49       69.69      3.86 o 
  -3   7   8       68.33       69.19      2.85 o 
  -2   7   8      247.12      241.56      9.69 o 
  -1   7   8       78.36       74.86      2.67 o 
   0   7   8      148.17      158.98      3.77 o 
   1   7   8       46.24       43.14      1.81 o 
   2   7   8       14.45        9.16      1.41 o 
   3   7   8      481.58      444.63     10.26 o 
   4   7   8      352.42      327.27     10.60 o 
   5   7   8      118.66      125.09      5.92 o 
   6   7   8       68.05       68.42      3.88 o 
   7   7   8       28.66       24.81      4.23 o 
   8   7   8      318.22      316.23     22.27 o 
   9   7   8       63.60       76.35      6.23 o 
  -5   8   8       69.79       80.79      5.53 o 
  -4   8   8       11.82       16.31      3.23 o 
  -3   8   8        1.35        0.35      1.81 o 
  -2   8   8       49.69       41.49      2.49 o 
  -1   8   8        2.83        1.15      1.64 o 
   0   8   8        2.63        7.24      1.86 o 
   1   8   8      281.49      322.01      9.70 o 
   2   8   8      724.65      675.42     14.77 o 
   3   8   8      751.61      764.13     16.75 o 
   4   8   8      118.07      145.08      6.04 o 
   5   8   8      835.87      810.53     31.45 o 
   6   8   8      411.59      415.19     17.73 o 
   7   8   8       98.18       96.63      6.74 o 
   8   8   8       29.23       28.02      6.85 o 
   9   8   8        2.00       -2.01      6.54 o 
  -5   9   8      114.31      128.28      9.34 o 
  -4   9   8      294.96      304.28     15.48 o 
  -3   9   8      366.09      371.28     13.93 o 
  -2   9   8       92.54      101.59      4.07 o 
  -1   9   8       28.35       22.73      2.65 o 
   0   9   8       16.55       15.29      2.30 o 
   1   9   8        9.26       13.99      2.29 o 
   2   9   8      100.73       96.43      4.69 o 
   3   9   8       69.43       63.14      4.15 o 
   4   9   8      163.92      142.89      8.53 o 
   5   9   8       40.26       36.32      5.04 o 
   6   9   8       44.01       33.87      5.04 o 
   7   9   8      211.63      205.58     10.89 o 
   8   9   8       56.55       63.66     11.83 o 
   9   9   8       97.93      121.73      8.30 o 
  -4  10   8       15.12       13.68      5.30 o 
  -3  10   8      158.51      149.15      5.92 o 
  -2  10   8       27.80       19.98      2.93 o 
  -1  10   8        6.22        5.16      2.44 o 
   0  10   8      138.93      161.18     11.69 o 
   1  10   8      532.73      545.74     26.38 o 
   2  10   8      389.22      443.21     11.92 o 
   3  10   8      137.67      144.29      7.36 o 
   4  10   8      407.39      362.32     16.50 o 
   5  10   8       20.61       25.38      5.01 o 
   6  10   8       40.96       51.37      5.79 o 
   7  10   8       82.56       86.85      7.47 o 
   8  10   8       81.13       82.18     13.55 o 
  -3  11   8       24.73       34.43      4.87 o 
  -2  11   8        6.47        7.39      2.90 o 
  -1  11   8       44.71       48.28      3.63 o 
   0  11   8       11.30       10.72      3.69 o 
   1  11   8       85.17       76.32      8.89 o 
   2  11   8      571.88      583.74     16.44 o 
   3  11   8      455.13      509.28     21.70 o 
   4  11   8      173.06      184.66     10.35 o 
   5  11   8       41.99       44.17      6.04 o 
   6  11   8       61.38       63.66      7.94 o 
   7  11   8      132.71      130.65      9.45 o 
  -2  12   8      156.11      149.71      8.24 o 
  -1  12   8        1.06        1.62      2.88 o 
   0  12   8      245.94      279.25     19.11 o 
   1  12   8        2.74        4.89      3.42 o 
   2  12   8       54.11       70.75      5.30 o 
   3  12   8       40.87       46.95      6.07 o 
   4  12   8        3.78        8.80      4.75 o 
   5  12   8        1.62       -0.43      5.26 o 
   6  12   8        9.81       13.07      5.93 o 
   0  13   8       59.47       45.36      4.86 o 
   1  13   8      200.75      244.46     21.80 o 
   2  13   8       84.12       84.42     14.64 o 
   3  13   8       77.86       87.91      7.61 o 
   4  13   8       28.58       32.58      5.85 o 
   5  13   8        1.47       -0.50      6.08 o 
   0  -8   9      190.62      204.21     12.61 o 
   1  -8   9      260.62      272.50     11.25 o 
   2  -8   9      154.63      150.45      8.96 o 
  -2  -7   9       10.80        9.16      4.92 o 
  -1  -7   9       25.29       26.93      4.19 o 
   0  -7   9       18.48       14.85      3.98 o 
   1  -7   9      120.62      138.07      7.11 o 
   2  -7   9      133.71      137.62      7.13 o 
   3  -7   9       29.57       30.42      7.39 o 
   4  -7   9       45.82       51.07      8.72 o 
  -3  -6   9        0.31       -5.29      7.16 o 
  -2  -6   9      104.43       94.70      7.13 o 
  -1  -6   9      123.12      129.76      9.79 o 
   0  -6   9      385.73      395.06     21.48 o 
   1  -6   9      226.54      244.53      8.97 o 
   2  -6   9      229.58      227.84      9.87 o 
   3  -6   9       81.85       87.28      5.11 o 
   4  -6   9       73.44       71.82      7.63 o 
   5  -6   9       63.60       60.72      6.79 o 
  -4  -5   9       74.04       86.31     10.28 o 
  -3  -5   9      167.93      168.15      9.88 o 
  -2  -5   9      138.74      140.84      6.73 o 
  -1  -5   9      187.77      174.92      7.14 o 
   0  -5   9      280.75      285.66     10.70 o 
   1  -5   9      263.96      269.26     10.28 o 
   2  -5   9      242.46      224.37      8.96 o 
   3  -5   9        8.90        8.37      3.05 o 
   4  -5   9        1.48        5.12      3.09 o 
   5  -5   9       33.43       41.85      4.71 o 
   6  -5   9        2.42       -3.15      4.90 o 
  -5  -4   9       36.26       39.54      6.17 o 
  -4  -4   9        0.69        1.41      6.23 o 
  -3  -4   9       88.74       80.83      7.67 o 
  -2  -4   9        1.77        1.35      2.53 o 
  -1  -4   9        3.68        2.88      4.83 o 
   0  -4   9       48.71       48.17      3.90 o 
   1  -4   9      188.77      171.16      7.61 o 
   2  -4   9       77.95       84.53      4.92 o 
   3  -4   9      430.64      413.78     10.81 o 
   4  -4   9      225.71      228.76      7.43 o 
   5  -4   9      486.40      469.10     16.44 o 
   6  -4   9      485.81      507.54     26.11 o 
   7  -4   9      250.88      250.24     13.01 o 
  -5  -3   9        1.15        6.29      5.36 o 
  -4  -3   9       86.25       92.11     11.37 o 
  -3  -3   9      194.34      212.05      8.83 o 
  -2  -3   9      686.62      672.91     17.95 o 
  -1  -3   9      840.21      835.23     29.73 o 
   0  -3   9      732.42      763.61     21.56 o 
   1  -3   9       49.31       47.97      4.03 o 
   2  -3   9        5.89        1.74      1.79 o 
   3  -3   9        5.30        8.93      1.94 o 
   4  -3   9       93.43       95.36      4.52 o 
   5  -3   9       94.77       89.19      5.45 o 
   6  -3   9       31.56       33.72      4.36 o 
   7  -3   9        0.62       -3.67      3.67 o 
   8  -3   9       27.34       29.36      5.41 o 
  -6  -2   9       30.95       34.69      5.61 o 
  -5  -2   9       37.23       38.25      6.01 o 
  -4  -2   9       14.59       13.38      3.64 o 
  -3  -2   9       12.14       19.14      3.34 o 
  -2  -2   9      134.97      136.43      5.26 o 
  -1  -2   9       47.37       47.82      3.46 o 
   0  -2   9       17.61       20.47      2.58 o 
   1  -2   9      164.64      144.15      5.01 o 
   2  -2   9      360.47      333.92      8.91 o 
   3  -2   9      627.01      634.14     14.58 o 
   4  -2   9      774.58      757.58     21.99 o 
   5  -2   9     1067.42     1007.42     31.67 o 
   6  -2   9      267.69      266.67     10.54 o 
   7  -2   9      121.41      123.92      6.70 o 
   8  -2   9       54.29       49.26      5.79 o 
  -6  -1   9        6.27       -0.16      4.61 o 
  -5  -1   9       37.32       36.56      4.47 o 
  -4  -1   9      153.69      152.68      7.02 o 
  -3  -1   9      560.37      545.42     14.80 o 
  -2  -1   9      375.50      365.33      9.41 o 
  -1  -1   9      746.05      732.64     17.72 o 
   0  -1   9      246.71      238.37      6.10 o 
   1  -1   9      240.96      238.46      7.36 o 
   2  -1   9      279.49      285.44      7.78 o 
   3  -1   9      389.62      384.27      9.83 o 
   4  -1   9      965.40      923.55     26.19 o 
   5  -1   9      271.79      304.60     10.43 o 
   6  -1   9      336.87      334.52     12.33 o 
   7  -1   9       14.20        7.00      3.58 o 
   8  -1   9       61.67       75.83      6.45 o 
   9  -1   9       39.75       35.97      6.54 o 
  -6   0   9       55.03       54.58     11.21 o 
  -5   0   9       51.09       58.11      8.78 o 
  -4   0   9      159.15      172.63      6.80 o 
  -3   0   9      476.74      478.62     13.12 o 
  -2   0   9      460.76      478.64     11.60 o 
  -1   0   9     1444.37     1513.71     32.25 o 
   0   0   9      283.70      302.04      7.04 o 
   1   0   9        3.42       10.27      1.96 o 
   2   0   9      250.77      266.79      6.97 o 
   3   0   9      153.82      156.23      5.35 o 
   4   0   9     1031.46      949.74     26.74 o 
   5   0   9       33.62       45.00      3.56 o 
   6   0   9      137.04      128.03      6.00 o 
   7   0   9      156.28      144.71      9.39 o 
   8   0   9      343.43      320.14     14.57 o 
   9   0   9      365.08      331.57     14.94 o 
  -6   1   9       14.07       11.06      4.40 o 
  -5   1   9       42.97       46.23      4.29 o 
  -4   1   9       20.11       17.46      3.15 o 
  -3   1   9        1.23       -0.04      2.34 o 
  -2   1   9      571.06      543.93     13.50 o 
  -1   1   9      179.15      172.11      4.21 o 
   0   1   9      151.87      136.62      3.57 o 
   1   1   9     1001.18      989.58     22.41 o 
   2   1   9      211.44      207.79      5.69 o 
   3   1   9      971.88      954.98     21.13 o 
   4   1   9     1163.46     1139.12     44.61 o 
   5   1   9     1849.61     1732.32     47.15 o 
   6   1   9      264.21      248.90      8.78 o 
   7   1   9       16.01       16.89      3.30 o 
   8   1   9       62.44       53.55      7.34 o 
   9   1   9        1.09       -0.51      3.45 o 
  -6   2   9       15.63       10.22      4.70 o 
  -5   2   9      201.46      203.55      8.49 o 
  -4   2   9      543.52      539.97     16.84 o 
  -3   2   9      430.33      430.57     11.91 o 
  -2   2   9      888.87      905.90     18.66 o 
  -1   2   9       60.71       57.18      2.24 o 
   0   2   9      629.87      666.55     11.54 o 
   1   2   9       98.74      110.87      3.46 o 
   2   2   9     1669.81     1612.22     34.76 o 
   3   2   9      608.31      600.45     13.62 o 
   4   2   9        8.06        7.96      2.28 o 
   5   2   9       12.06       10.61      2.73 o 
   6   2   9      173.87      185.33      8.01 o 
   7   2   9       49.57       55.15      3.88 o 
   8   2   9      371.25      338.14     13.11 o 
   9   2   9      350.77      353.98     13.95 o 
  -6   3   9       11.20       15.38      4.70 o 
  -5   3   9        3.63        3.44      3.26 o 
  -4   3   9       79.86       77.92      5.27 o 
  -3   3   9       29.76       34.37      2.76 o 
  -2   3   9      199.23      207.31      5.08 o 
  -1   3   9       41.56       39.38      2.37 o 
   0   3   9      661.22      635.11     10.50 o 
   1   3   9      121.56      111.80      3.37 o 
   2   3   9     1949.16     1916.92     36.67 o 
   3   3   9     2001.86     1945.28     40.31 o 
   4   3   9       30.80       35.01      2.85 o 
   5   3   9       21.85       17.30      2.95 o 
   6   3   9       70.82       70.72      4.41 o 
   7   3   9      490.10      479.53     13.05 o 
   8   3   9      149.15      152.96      8.58 o 
   9   3   9      192.89      185.37      9.94 o 
  -6   4   9       54.54       65.13      5.93 o 
  -5   4   9      124.13      122.99      6.07 o 
  -4   4   9      222.71      214.63     13.75 o 
  -3   4   9      398.43      393.97     15.41 o 
  -2   4   9       12.60       13.47      1.81 o 
  -1   4   9       33.89       37.36      1.87 o 
   0   4   9      319.14      334.26      7.10 o 
   1   4   9     1276.40     1271.71     23.11 o 
   2   4   9      770.61      726.24     14.49 o 
   3   4   9      129.71      121.24      4.27 o 
   4   4   9     2634.63     2598.51     58.40 o 
   5   4   9        9.34        9.55      2.03 o 
   6   4   9        7.67        9.33      2.16 o 
   7   4   9      279.28      280.61     11.24 o 
   8   4   9      373.63      344.61     16.04 o 
   9   4   9      120.05      126.55      8.02 o 
  -6   5   9        7.01        9.10      4.51 o 
  -5   5   9       46.26       54.29      4.54 o 
  -4   5   9       97.79       95.55      5.31 o 
  -3   5   9      150.03      140.12      5.17 o 
  -2   5   9       14.95       18.38      1.78 o 
  -1   5   9       19.12       16.59      1.55 o 
   0   5   9      511.87      515.41     12.23 o 
   1   5   9      757.06      739.11     14.78 o 
   2   5   9      175.00      189.37      4.71 o 
   3   5   9      115.52      113.84      3.61 o 
   4   5   9      559.91      556.29     14.58 o 
   5   5   9      196.63      205.37      6.42 o 
   6   5   9      119.88      118.05      4.51 o 
   7   5   9      332.79      327.91     10.50 o 
   8   5   9      290.73      278.32     12.74 o 
   9   5   9      235.42      258.13     12.39 o 
  -5   6   9       31.15       35.61      4.18 o 
  -4   6   9       29.63       27.21      3.41 o 
  -3   6   9       15.92       13.42      2.62 o 
  -2   6   9      108.61      101.29      4.00 o 
  -1   6   9      383.10      373.87     10.42 o 
   0   6   9      137.29      157.57      4.79 o 
   1   6   9     1724.25     1686.47     29.90 o 
   2   6   9     1855.38     1761.24     31.63 o 
   3   6   9     1528.90     1449.84     30.27 o 
   4   6   9       30.02       27.84      2.88 o 
   5   6   9        8.85       10.92      2.50 o 
   6   6   9       38.85       37.25      3.12 o 
   7   6   9       80.15       72.99      5.90 o 
   8   6   9       72.05       61.04      5.62 o 
   9   6   9        0.69       -2.30      4.01 o 
  -5   7   9       92.61       90.08      5.71 o 
  -4   7   9       32.34       32.36      3.38 o 
  -3   7   9        5.25        2.84      1.77 o 
  -2   7   9       13.62       16.90      2.04 o 
  -1   7   9        4.51        4.88      1.93 o 
   0   7   9       87.92       82.23      3.81 o 
   1   7   9       13.77       11.24      1.54 o 
   2   7   9       52.37       41.78      2.12 o 
   3   7   9        7.71        8.46      1.90 o 
   4   7   9        3.88        8.16      2.69 o 
   5   7   9       52.36       57.22      3.73 o 
   6   7   9      813.47      794.43     22.94 o 
   7   7   9      640.92      610.18     24.76 o 
   8   7   9      332.82      339.71     15.26 o 
   9   7   9       88.20       82.64     12.46 o 
  -4   8   9       22.41       18.65      3.26 o 
  -3   8   9        4.20       -0.12      2.06 o 
  -2   8   9       90.33      100.04      5.40 o 
  -1   8   9      282.83      303.00      9.61 o 
   0   8   9     1178.57     1198.94     41.88 o 
   1   8   9      342.81      364.35      7.93 o 
   2   8   9       81.45       84.49      3.19 o 
   3   8   9      523.30      495.18     12.20 o 
   4   8   9      355.69      334.24     11.11 o 
   5   8   9      640.60      606.63     24.60 o 
   6   8   9       71.06       68.65      4.59 o 
   7   8   9      290.51      323.71     14.95 o 
   8   8   9       60.70       70.50      6.43 o 
   9   8   9       81.96       91.04      7.27 o 
  -4   9   9        2.45        4.31      3.43 o 
  -3   9   9       20.85       17.06      3.42 o 
  -2   9   9      173.74      157.13     10.38 o 
  -1   9   9      224.89      220.29     13.96 o 
   0   9   9      200.80      229.89      9.57 o 
   1   9   9      311.71      299.68     13.08 o 
   2   9   9      318.00      309.30     10.98 o 
   3   9   9       20.99       13.82      2.85 o 
   4   9   9       45.94       43.57      5.48 o 
   5   9   9      163.70      158.36      9.42 o 
   6   9   9      131.56      126.16      8.20 o 
   7   9   9        5.21        4.78      4.71 o 
   8   9   9       16.21        7.52      6.38 o 
  -3  10   9       15.26       13.19      5.17 o 
  -2  10   9      111.37      126.47      7.78 o 
  -1  10   9      150.64      176.63      6.88 o 
   0  10   9        2.11        5.81      2.70 o 
   1  10   9       33.08       34.71      3.89 o 
   2  10   9        2.00       -0.06      2.80 o 
   3  10   9        8.72       11.21      3.34 o 
   4  10   9      403.35      403.29     34.72 o 
   5  10   9      241.88      227.78     12.34 o 
   6  10   9      363.10      361.91     16.87 o 
   7  10   9      308.03      320.11     15.54 o 
   8  10   9      121.77      129.56      8.89 o 
  -2  11   9       53.25       58.19      4.35 o 
  -1  11   9       77.98       84.03      7.01 o 
   0  11   9      303.12      308.14     23.10 o 
   1  11   9      183.77      185.38      8.36 o 
   2  11   9       32.10       35.80      3.96 o 
   3  11   9        8.48       13.09      3.48 o 
   4  11   9       10.67       15.72      5.54 o 
   5  11   9       28.17       33.51      6.04 o 
   6  11   9       35.15       30.83      6.10 o 
   7  11   9        4.78        7.89      5.37 o 
  -1  12   9       10.97       12.49      3.42 o 
   0  12   9        5.42        6.02      3.09 o 
   1  12   9        3.38        1.04      3.53 o 
   2  12   9       10.13        7.13      4.03 o 
   3  12   9      140.19      154.73     12.32 o 
   4  12   9       55.06       51.78      7.29 o 
   5  12   9       82.77       98.70     14.64 o 
   6  12   9       88.17       88.24     12.92 o 
   1  13   9        8.40        8.13      3.99 o 
   2  13   9        2.74       -5.33      5.76 o 
   3  13   9       41.97       38.70      8.25 o 
   4  13   9       32.65       34.40      5.88 o 
   1  -7  10       10.17        4.41      4.83 o 
   2  -7  10       50.52       48.76      6.06 o 
  -2  -6  10       19.33       18.17      5.27 o 
  -1  -6  10       46.95       47.00      4.83 o 
   0  -6  10       37.79       38.58      4.54 o 
   1  -6  10       86.43       93.66     11.55 o 
   2  -6  10      194.09      202.86      8.96 o 
   3  -6  10      294.05      306.85     11.42 o 
   4  -6  10       59.66       49.21      8.72 o 
  -3  -5  10       84.54       89.72      7.67 o 
  -2  -5  10       12.96       21.05      5.14 o 
  -1  -5  10      116.14      125.09      6.58 o 
   0  -5  10       39.26       37.02      4.76 o 
   1  -5  10       17.22       15.59      3.57 o 
   2  -5  10        0.97        0.67      3.51 o 
   3  -5  10        8.51        2.84      3.26 o 
   4  -5  10       52.41       62.41      9.34 o 
   5  -5  10        0.26        4.83      5.07 o 
  -4  -4  10        9.16       -1.25      6.85 o 
  -3  -4  10      162.46      149.61      7.60 o 
  -2  -4  10       25.32       26.67      3.53 o 
  -1  -4  10       70.19       65.54      4.84 o 
   0  -4  10      293.51      288.32     13.71 o 
   1  -4  10      681.50      661.06     21.30 o 
   2  -4  10      377.76      385.44     13.52 o 
   3  -4  10      417.75      409.73     13.95 o 
   4  -4  10      303.69      308.74      8.61 o 
   5  -4  10      304.69      332.16     12.80 o 
   6  -4  10        4.25       -0.74      5.00 o 
  -4  -3  10      219.17      216.43     11.88 o 
  -3  -3  10      140.78      142.27      7.11 o 
  -2  -3  10      178.33      181.86      7.24 o 
  -1  -3  10        5.15        0.89      3.14 o 
   0  -3  10      234.79      265.81     10.03 o 
   1  -3  10      184.97      209.52      8.47 o 
   2  -3  10      532.37      584.51     16.29 o 
   3  -3  10      589.56      551.69     12.09 o 
   4  -3  10       90.19       75.85      4.19 o 
   5  -3  10        6.22       -0.74      3.28 o 
   6  -3  10       17.07       19.94      4.37 o 
   7  -3  10       83.27      105.98      8.21 o 
  -5  -2  10       91.98      115.23     11.52 o 
  -4  -2  10      255.10      291.83     20.87 o 
  -3  -2  10      127.33      142.87      7.06 o 
  -2  -2  10       21.18       19.18      2.99 o 
  -1  -2  10        1.67        3.41      2.81 o 
   0  -2  10      253.27      261.33     11.59 o 
   1  -2  10      159.24      153.58      5.81 o 
   2  -2  10      162.81      156.26      6.16 o 
   3  -2  10      179.97      155.95      5.29 o 
   4  -2  10      136.63      116.79      4.91 o 
   5  -2  10      201.67      195.09      7.97 o 
   6  -2  10      528.93      531.77     23.87 o 
   7  -2  10      378.47      417.77     19.78 o 
   8  -2  10      409.80      406.30     18.34 o 
  -5  -1  10       90.27       91.52      7.27 o 
  -4  -1  10        2.04        1.43      4.87 o 
  -3  -1  10        5.17        2.09      2.81 o 
  -2  -1  10       17.76       16.13      2.70 o 
  -1  -1  10      200.13      196.10      7.93 o 
   0  -1  10      394.78      391.25     11.41 o 
   1  -1  10      938.06      909.56     28.67 o 
   2  -1  10     1722.46     1633.62     37.63 o 
   3  -1  10      173.11      199.88      6.44 o 
   4  -1  10      334.09      341.83     12.52 o 
   5  -1  10        9.05        3.43      3.08 o 
   6  -1  10       11.57       13.10      4.09 o 
   7  -1  10        5.43        2.66      3.46 o 
   8  -1  10      138.34      133.74     10.69 o 
  -5   0  10      116.91      141.26     21.80 o 
  -4   0  10      317.84      320.64     10.97 o 
  -3   0  10      176.00      167.71      7.82 o 
  -2   0  10      168.22      169.61      5.37 o 
  -1   0  10       92.50       99.72      5.18 o 
   0   0  10       40.43       44.01      3.38 o 
   1   0  10        0.39        2.58      2.38 o 
   2   0  10        1.52        0.62      1.88 o 
   3   0  10       95.54       90.83      3.71 o 
   4   0  10      170.22      169.07      7.63 o 
   5   0  10      239.19      226.44      8.62 o 
   6   0  10      543.64      540.30     16.61 o 
   7   0  10      699.29      682.71     20.44 o 
   8   0  10      353.10      331.67     14.46 o 
  -5   1  10       56.44       55.44      5.73 o 
  -4   1  10       23.82       25.82      5.71 o 
  -3   1  10      120.46      117.80      5.78 o 
  -2   1  10       87.00       82.42      3.52 o 
  -1   1  10      732.26      722.10     15.39 o 
   0   1  10       11.79       14.82      2.45 o 
   1   1  10      200.70      198.99      6.45 o 
   2   1  10      177.44      194.71      5.90 o 
   3   1  10      824.36      785.34     18.79 o 
   4   1  10      274.55      248.19      9.82 o 
   5   1  10       21.94       24.89      3.61 o 
   6   1  10      359.97      327.06     14.30 o 
   7   1  10      322.05      317.43     11.13 o 
   8   1  10      145.18      164.58      7.36 o 
   9   1  10       53.92       54.95      5.47 o 
  -5   2  10       27.57       30.96      4.95 o 
  -4   2  10        8.23       14.24      4.82 o 
  -3   2  10      137.63      134.02      5.46 o 
  -2   2  10      252.03      268.16      7.54 o 
  -1   2  10       46.56       45.65      2.81 o 
   0   2  10     2225.56     2296.01     60.34 o 
   1   2  10     1095.87     1091.81     24.20 o 
   2   2  10       23.59       21.88      2.08 o 
   3   2  10      357.46      329.53      9.54 o 
   4   2  10      226.08      223.61      9.06 o 
   5   2  10      431.51      428.07     14.86 o 
   6   2  10      387.57      365.51     13.21 o 
   7   2  10      180.52      166.60     11.38 o 
   8   2  10      172.78      178.20     12.98 o 
   9   2  10       73.09       60.08      6.83 o 
  -5   3  10       40.92       38.17      5.36 o 
  -4   3  10       26.01       24.19      3.79 o 
  -3   3  10       90.89       91.76      4.48 o 
  -2   3  10      400.54      377.26     14.59 o 
  -1   3  10       10.02        8.51      2.56 o 
   0   3  10      653.31      658.36     18.22 o 
   1   3  10      438.68      451.88      9.69 o 
   2   3  10      100.16      105.77      3.82 o 
   3   3  10      253.89      240.62      6.71 o 
   4   3  10       61.81       53.50      4.13 o 
   5   3  10     1954.87     1850.50     55.48 o 
   6   3  10      798.59      763.63     24.48 o 
   7   3  10      528.51      525.87     17.77 o 
   8   3  10      141.98      139.35      7.59 o 
   9   3  10       41.04       41.41      5.15 o 
  -5   4  10       26.98       31.08      9.50 o 
  -4   4  10       13.20       20.48      3.56 o 
  -3   4  10       96.94      102.08     10.13 o 
  -2   4  10      786.49      780.22     22.47 o 
  -1   4  10     1992.69     2065.78     48.63 o 
   0   4  10      627.33      648.70     15.56 o 
   1   4  10       32.99       35.37      2.15 o 
   2   4  10     1163.17     1168.84     22.88 o 
   3   4  10       13.04       16.86      1.55 o 
   4   4  10       73.92       77.29      3.77 o 
   5   4  10       12.23       10.38      3.15 o 
   6   4  10       39.15       40.72      4.65 o 
   7   4  10       34.10       41.33      4.09 o 
   8   4  10       37.30       36.98      6.07 o 
   9   4  10       83.50       92.22     13.08 o 
  -5   5  10        9.80        5.90      8.72 o 
  -4   5  10       26.31       25.73      3.65 o 
  -3   5  10        9.92       11.71      3.06 o 
  -2   5  10       75.62       73.84      3.21 o 
  -1   5  10       48.78       51.44      3.98 o 
   0   5  10      186.63      182.08      6.24 o 
   1   5  10      178.91      167.80      4.43 o 
   2   5  10      678.69      652.53     14.37 o 
   3   5  10      161.35      153.95      4.89 o 
   4   5  10     1487.51     1429.10     35.08 o 
   5   5  10      732.19      718.17     18.62 o 
   6   5  10      414.26      394.79     15.80 o 
   7   5  10      319.35      308.01     14.30 o 
   8   5  10       88.99       91.43      6.99 o 
   9   5  10       47.98       51.55      5.65 o 
  -5   6  10        6.63        4.94      4.61 o 
  -4   6  10      114.27      115.21      9.03 o 
  -3   6  10      186.33      189.21      8.49 o 
  -2   6  10      115.86      120.68      7.68 o 
  -1   6  10      739.51      731.73     36.64 o 
   0   6  10      617.54      634.12     31.73 o 
   1   6  10      604.09      583.35     12.08 o 
   2   6  10        5.70        3.50      1.62 o 
   3   6  10       30.73       36.23      3.45 o 
   4   6  10      938.04      943.77     23.73 o 
   5   6  10      218.80      231.39     17.25 o 
   6   6  10      363.47      356.37     11.48 o 
   7   6  10       28.62       31.13      4.79 o 
   8   6  10        0.23       -1.85      8.10 o 
   9   6  10       41.26       35.78      5.43 o 
  -4   7  10        0.97       -0.14      3.38 o 
  -3   7  10       75.78       76.16      6.96 o 
  -2   7  10      570.23      564.21     14.12 o 
  -1   7  10       31.09       25.45      2.57 o 
   0   7  10        3.50        1.87      2.41 o 
   1   7  10       34.27       31.06      2.70 o 
   2   7  10        2.52        6.59      1.75 o 
   3   7  10       38.52       51.09      3.14 o 
   4   7  10      147.03      158.89      6.60 o 
   5   7  10      160.43      163.54      8.16 o 
   6   7  10      117.61      103.92     14.95 o 
   7   7  10        4.24        2.37      3.97 o 
   8   7  10       99.59      112.71      7.85 o 
   9   7  10      181.14      178.93     10.37 o 
  -4   8  10       11.78       10.38      4.17 o 
  -3   8  10       25.34       29.81      3.56 o 
  -2   8  10       66.29       70.05      3.80 o 
  -1   8  10        9.72        5.80      2.39 o 
   0   8  10        5.08        6.27      2.18 o 
   1   8  10      116.05      114.53      5.99 o 
   2   8  10      290.25      285.45      9.61 o 
   3   8  10     1156.98     1157.11     31.51 o 
   4   8  10      378.11      385.40     12.68 o 
   5   8  10      160.56      172.09      7.25 o 
   6   8  10       64.85       73.60      7.16 o 
   7   8  10       12.63        8.15      6.23 o 
   8   8  10       42.38       26.14      5.41 o 
  -3   9  10      284.26      283.06     12.99 o 
  -2   9  10       87.68       94.38      5.57 o 
  -1   9  10        4.35       -1.80      2.70 o 
   0   9  10        3.98       -1.68      2.42 o 
   1   9  10      231.95      220.22     17.19 o 
   2   9  10        1.21        1.41      2.05 o 
   3   9  10       35.95       44.28      3.09 o 
   4   9  10        2.48        5.05      2.98 o 
   5   9  10       23.42       25.50      8.72 o 
   6   9  10        2.98        2.98      4.79 o 
   7   9  10       48.68       37.62      6.13 o 
   8   9  10       84.58       84.17      7.49 o 
  -2  10  10       30.61       22.02      3.46 o 
  -1  10  10        3.94        2.53      2.83 o 
   0  10  10        0.97       -1.59      3.19 o 
   1  10  10      150.21      177.17     13.79 o 
   2  10  10      507.47      516.01     29.65 o 
   3  10  10      458.17      494.21     21.44 o 
   4  10  10      128.61      128.33      9.09 o 
   5  10  10      126.21      112.37      8.73 o 
   6  10  10       12.50        9.14      5.29 o 
   7  10  10       13.58        7.95     12.15 o 
  -2  11  10       16.31       20.36      3.71 o 
  -1  11  10       31.54       29.38      3.62 o 
   0  11  10        6.71        5.89      2.93 o 
   1  11  10       78.99       69.77      5.22 o 
   2  11  10       28.62       34.97      3.86 o 
   3  11  10      108.01       97.22      5.84 o 
   4  11  10       23.65       19.94      5.51 o 
   5  11  10        1.71       -0.70      5.20 o 
   6  11  10       18.84       13.70      5.85 o 
   7  11  10      165.37      187.00     11.69 o 
   0  12  10       89.42       97.69      7.95 o 
   1  12  10       98.96      119.04      6.76 o 
   2  12  10       97.72      110.00      6.22 o 
   3  12  10        2.64       10.06      6.38 o 
   4  12  10        1.60        2.29      5.76 o 
   5  12  10        4.60        4.84      5.37 o 
  -1  -5  11      224.68      244.22     24.76 o 
   0  -5  11       85.26       75.51      6.13 o 
   1  -5  11       82.71       83.09      5.73 o 
   2  -5  11      158.82      188.54     10.00 o 
   3  -5  11        0.15       -6.33      6.85 o 
   4  -5  11      114.11      129.86     12.15 o 
  -2  -4  11       72.65       65.40      8.72 o 
  -1  -4  11      148.40      131.78      6.42 o 
   0  -4  11       58.11       47.05      5.51 o 
   1  -4  11       29.19       25.61      4.06 o 
   2  -4  11       64.69       66.88      7.73 o 
   3  -4  11      216.25      250.09      9.85 o 
   4  -4  11      155.94      162.87      9.88 o 
   5  -4  11      438.70      441.13     17.21 o 
  -3  -3  11       19.62       34.26      7.79 o 
  -2  -3  11      376.54      398.42     20.06 o 
  -1  -3  11      152.07      157.65      7.50 o 
   0  -3  11      394.37      440.45     15.19 o 
   1  -3  11      181.25      162.50      7.51 o 
   2  -3  11       41.89       35.83      3.97 o 
   3  -3  11        1.06        2.98      2.57 o 
   4  -3  11       33.15       35.11      3.33 o 
   5  -3  11        3.45        0.93      3.59 o 
   6  -3  11       21.63       18.19      7.24 o 
  -3  -2  11        3.30       -1.27      4.18 o 
  -2  -2  11       33.72       28.93      3.82 o 
  -1  -2  11        4.44        4.65      3.11 o 
   0  -2  11       33.80       36.55      3.94 o 
   1  -2  11       78.51       60.12      4.37 o 
   2  -2  11       53.48       63.51      4.32 o 
   3  -2  11      568.32      551.53     14.03 o 
   4  -2  11      583.35      591.79     20.36 o 
   5  -2  11      527.81      511.41     16.33 o 
   6  -2  11      162.64      172.92      7.81 o 
   7  -2  11      127.74      124.92      7.91 o 
  -4  -1  11        2.00       -3.74      6.23 o 
  -3  -1  11       96.16      103.77      6.39 o 
  -2  -1  11      251.78      247.79      9.81 o 
  -1  -1  11      497.78      507.69     16.98 o 
   0  -1  11      350.75      334.23     12.00 o 
   1  -1  11       54.92       62.04      3.71 o 
   2  -1  11      118.72      121.11      5.47 o 
   3  -1  11      134.48      125.45      4.83 o 
   4  -1  11      167.55      175.84      8.86 o 
   5  -1  11      253.02      232.69     16.82 o 
   6  -1  11      278.11      274.05     10.39 o 
   7  -1  11        3.29        0.93      3.57 o 
  -4   0  11      143.59      138.22     15.21 o 
  -3   0  11      308.24      298.56      9.63 o 
  -2   0  11        1.59       -1.35      2.87 o 
  -1   0  11        3.60        6.82      3.75 o 
   0   0  11       21.86       18.13      2.64 o 
   1   0  11       53.33       43.77      3.44 o 
   2   0  11      518.72      478.56     14.31 o 
   3   0  11      436.69      417.07     10.94 o 
   4   0  11      497.58      477.94     38.15 o 
   5   0  11      295.83      293.33     14.45 o 
   6   0  11      225.88      202.14      9.24 o 
   7   0  11       94.70       87.49      5.56 o 
   8   0  11       42.29       44.24      6.68 o 
  -4   1  11      104.36       98.01     12.28 o 
  -3   1  11      282.02      273.52      9.01 o 
  -2   1  11      185.81      178.50     10.19 o 
  -1   1  11        3.85        6.33      2.48 o 
   0   1  11      151.46      153.42      6.32 o 
   1   1  11      664.11      650.58     25.04 o 
   2   1  11      942.31      922.61     21.98 o 
   3   1  11      775.13      807.16     19.53 o 
   4   1  11      917.52      898.36     28.37 o 
   5   1  11      710.44      717.12     32.35 o 
   6   1  11      280.04      268.20     12.05 o 
   7   1  11       60.04       54.08      5.26 o 
   8   1  11        1.89        0.16      4.09 o 
  -4   2  11      341.77      355.17     14.83 o 
  -3   2  11      100.09      106.23      5.81 o 
  -2   2  11     1020.95     1037.11     31.79 o 
  -1   2  11      559.72      557.11     18.12 o 
   0   2  11       13.62        8.52      2.63 o 
   1   2  11      129.86      112.75      5.18 o 
   2   2  11       83.78       88.00      4.07 o 
   3   2  11        3.66        2.85      1.88 o 
   4   2  11       14.36       12.67      3.36 o 
   5   2  11        4.04        6.14      3.36 o 
   6   2  11      107.94      101.28      8.68 o 
   7   2  11      151.48      155.79     14.41 o 
   8   2  11      373.75      405.96     29.10 o 
  -4   3  11        4.69        9.30      3.90 o 
  -3   3  11      320.99      317.19     11.91 o 
  -2   3  11       88.55       83.80      6.11 o 
  -1   3  11        7.18       12.84      2.87 o 
   0   3  11       28.91       35.12      3.27 o 
   1   3  11      595.39      564.91     16.52 o 
   2   3  11      398.91      364.60      8.86 o 
   3   3  11      870.61      832.02     17.47 o 
   4   3  11      803.48      775.59     24.84 o 
   5   3  11      491.32      483.45     18.45 o 
   6   3  11      133.83      136.46      9.68 o 
   7   3  11      126.96      121.18      6.71 o 
   8   3  11      202.58      225.99     11.28 o 
  -4   4  11      334.37      354.27     28.88 o 
  -3   4  11      202.51      210.41      7.56 o 
  -2   4  11       88.80       86.51      5.71 o 
  -1   4  11       49.69       49.61      3.66 o 
   0   4  11      391.33      382.97     11.97 o 
   1   4  11       56.66       59.57      3.71 o 
   2   4  11      444.09      425.77      9.71 o 
   3   4  11      191.45      196.66      5.23 o 
   4   4  11      134.59      129.60      5.28 o 
   5   4  11        6.04        8.19      2.47 o 
   6   4  11      102.48       89.66      5.62 o 
   7   4  11      253.91      239.14     16.82 o 
   8   4  11      116.31      108.52      7.77 o 
   9   4  11      102.29       99.06     12.30 o 
  -4   5  11        1.40        9.65      4.40 o 
  -3   5  11       51.01       54.36      5.21 o 
  -2   5  11      329.33      322.10     16.56 o 
  -1   5  11        5.67        2.67      2.97 o 
   0   5  11      514.28      544.02     26.72 o 
   1   5  11      194.82      190.88     10.97 o 
   2   5  11      266.96      258.17      8.52 o 
   3   5  11      211.32      200.57      6.69 o 
   4   5  11       56.97       56.79      4.71 o 
   5   5  11       76.57       77.09      4.41 o 
   6   5  11      188.00      189.16     16.66 o 
   7   5  11      228.49      230.56     11.97 o 
   8   5  11      221.53      209.11     22.11 o 
   9   5  11      256.32      282.15     29.59 o 
  -4   6  11       16.43       24.60      7.16 o 
  -3   6  11      222.33      215.11      8.99 o 
  -2   6  11       30.87       35.90      4.80 o 
  -1   6  11      259.57      254.95     11.49 o 
   0   6  11       99.72      108.49      5.19 o 
   1   6  11      172.88      175.69      8.01 o 
   2   6  11      441.30      449.69     10.82 o 
   3   6  11      415.11      415.92     10.49 o 
   4   6  11      105.24      108.13     11.91 o 
   5   6  11      136.10      129.28      5.99 o 
   6   6  11        3.58        4.05      4.67 o 
   7   6  11        2.86       -2.74      4.25 o 
   8   6  11        4.90        5.29      4.36 o 
  -3   7  11        2.60        3.07      3.59 o 
  -2   7  11       79.29       94.49      7.34 o 
  -1   7  11       12.68       17.72      3.13 o 
   0   7  11        1.70        5.71      2.75 o 
   1   7  11       38.53       30.13      3.69 o 
   2   7  11        3.34        2.66      2.06 o 
   3   7  11       28.02       32.84      3.03 o 
   4   7  11       39.46       36.42      3.93 o 
   5   7  11      239.42      238.09     10.61 o 
   6   7  11      556.06      534.06     22.54 o 
   7   7  11      491.50      515.84     42.35 o 
   8   7  11      506.76      491.88     21.35 o 
  -3   8  11       12.67       11.99      4.90 o 
  -2   8  11      123.17      129.85      6.85 o 
  -1   8  11      420.21      418.18     28.09 o 
   0   8  11      275.39      314.75     22.44 o 
   1   8  11      886.18      870.08     39.50 o 
   2   8  11      333.92      343.55      9.78 o 
   3   8  11       77.23       86.23      4.24 o 
   4   8  11        4.67        5.96      3.33 o 
   5   8  11       98.72      105.41      7.89 o 
   6   8  11        1.58        0.70      4.48 o 
   7   8  11       62.99       61.36      6.69 o 
   8   8  11       77.45       74.96      7.30 o 
  -2   9  11        1.13        1.46      3.43 o 
  -1   9  11        7.99        4.78      4.36 o 
   0   9  11      154.56      143.77      7.42 o 
   1   9  11      109.01      112.11      7.56 o 
   2   9  11       72.18       75.55      6.64 o 
   3   9  11        7.05        7.60      2.68 o 
   4   9  11      113.59      108.58      5.96 o 
   5   9  11       92.49      115.99      8.55 o 
   6   9  11       91.82       77.91     11.68 o 
   7   9  11      331.56      365.96     45.31 o 
  -2  10  11       29.72       25.23      3.67 o 
  -1  10  11       13.95       17.34      4.01 o 
   0  10  11      113.95      115.30      6.68 o 
   1  10  11       27.39       41.42      4.24 o 
   2  10  11       19.93       28.65      3.80 o 
   3  10  11       11.80       14.78      4.25 o 
   4  10  11      141.83      136.20     26.00 o 
   5  10  11      248.87      248.87     13.30 o 
   6  10  11      289.31      272.26     14.30 o 
   7  10  11      256.88      264.01     14.26 o 
  -1  11  11      138.09      148.86     11.52 o 
   0  11  11      191.65      208.17     20.22 o 
   1  11  11       47.59       43.19      7.24 o 
   2  11  11        0.86        3.89      3.27 o 
   3  11  11       16.45       17.54      4.71 o 
   4  11  11       24.31       28.03     12.61 o 
   5  11  11       16.68        9.58      6.10 o 
   6  11  11        0.16       -4.90      5.51 o 
   1  12  11       54.60       54.46      5.10 o 
   2  12  11       17.44       26.79      5.73 o 
   3  12  11       27.50       34.70      9.35 o 
   4  12  11      106.83      107.79     11.68 o 
   0  -4  12      107.69      116.45      8.04 o 
   1  -4  12      198.38      243.98     13.86 o 
   2  -4  12      240.51      255.64     24.29 o 
   3  -4  12      484.84      547.87     45.78 o 
  -1  -3  12       71.58       64.62      8.88 o 
   0  -3  12       37.64       35.24      5.29 o 
   1  -3  12       77.03       74.37      5.36 o 
   2  -3  12      224.67      231.00      9.65 o 
   3  -3  12      113.63      147.74     12.15 o 
   4  -3  12       25.04       21.06      5.61 o 
   5  -3  12        3.72        7.78      5.80 o 
  -2  -2  12        1.24        3.11      6.23 o 
  -1  -2  12       45.61       38.13      4.48 o 
   0  -2  12      108.99      120.78      8.06 o 
   1  -2  12      360.35      366.84     13.26 o 
   2  -2  12      339.36      344.31     10.76 o 
   3  -2  12      140.75      146.28      8.50 o 
   4  -2  12       38.43       35.67      4.81 o 
   5  -2  12      151.27      154.05     10.09 o 
   6  -2  12      157.24      165.82     20.87 o 
  -3  -1  12       74.15       68.10      8.09 o 
  -2  -1  12      168.41      159.95     12.30 o 
  -1  -1  12       27.21       32.16      4.29 o 
   0  -1  12      439.24      430.31     14.88 o 
   1  -1  12      501.01      511.20     14.69 o 
   2  -1  12      583.17      630.75     20.39 o 
   3  -1  12      373.52      364.20     14.92 o 
   4  -1  12      223.89      224.50      8.58 o 
   5  -1  12       16.97       11.56      4.25 o 
   6  -1  12       53.61       63.35      6.84 o 
  -3   0  12       22.05       20.24      7.16 o 
  -2   0  12        5.61       13.42      3.90 o 
  -1   0  12        9.55       10.39      3.54 o 
   0   0  12       15.85       19.39      3.08 o 
   1   0  12       12.90        8.80      3.32 o 
   2   0  12       14.73       14.40      3.15 o 
   3   0  12        2.20        7.33      2.54 o 
   4   0  12       94.62       91.91      6.35 o 
   5   0  12       75.17       76.16     10.02 o 
   6   0  12      353.41      313.02     15.28 o 
   7   0  12      294.84      310.93     15.54 o 
  -3   1  12       12.69        0.93      6.85 o 
  -2   1  12       58.99       71.14      6.86 o 
  -1   1  12      500.52      509.94     17.06 o 
   0   1  12      617.14      607.17     19.68 o 
   1   1  12      489.13      492.14     21.31 o 
   2   1  12      434.02      414.07     17.40 o 
   3   1  12      189.34      192.64      8.27 o 
   4   1  12      227.00      236.31     10.03 o 
   5   1  12       84.91       88.07     10.48 o 
   6   1  12      134.35      132.09     14.16 o 
   7   1  12       43.52       40.74      5.25 o 
  -3   2  12       24.99       29.59      7.47 o 
  -2   2  12        5.78       -0.06      3.05 o 
  -1   2  12       22.63       28.21      3.14 o 
   0   2  12        3.26        1.75      2.99 o 
   1   2  12       72.97       68.60      4.27 o 
   2   2  12       51.02       44.94      4.93 o 
   3   2  12       19.31       13.64      3.44 o 
   4   2  12      127.64      112.09      6.41 o 
   5   2  12      295.28      310.99     23.39 o 
   6   2  12      215.11      215.64     10.68 o 
   7   2  12      189.36      187.87     14.85 o 
   8   2  12       55.35       54.71     11.50 o 
  -3   3  12       85.28       88.13     10.28 o 
  -2   3  12       12.17       11.72      3.36 o 
  -1   3  12      334.40      344.17     12.41 o 
   0   3  12       96.82      107.44      5.31 o 
   1   3  12      189.71      187.95      9.21 o 
   2   3  12       72.27       76.04      4.29 o 
   3   3  12      282.76      287.15      7.20 o 
   4   3  12      315.19      313.45      9.67 o 
   5   3  12      507.90      507.70     20.52 o 
   6   3  12      402.13      411.83     14.99 o 
   7   3  12      347.48      353.98     22.95 o 
   8   3  12       36.37       29.03      8.10 o 
  -3   4  12        8.63       10.90      6.85 o 
  -2   4  12      284.96      307.16      9.64 o 
  -1   4  12      192.10      187.83     11.42 o 
   0   4  12      465.96      468.87     19.37 o 
   1   4  12      162.01      157.85      6.51 o 
   2   4  12        4.63        4.90      2.67 o 
   3   4  12        9.87        7.94      1.92 o 
   4   4  12       56.36       55.31      6.34 o 
   5   4  12      257.16      231.01      8.65 o 
   6   4  12       43.21       55.98      5.12 o 
   7   4  12        2.60       -3.40      4.55 o 
   8   4  12       17.78       14.04      5.37 o 
  -3   5  12       24.09       19.00      7.47 o 
  -2   5  12       96.00       95.87      5.74 o 
  -1   5  12       34.22       37.19      3.70 o 
   0   5  12        7.75       10.93      3.64 o 
   1   5  12        2.09        4.45      3.37 o 
   2   5  12      199.60      201.92      7.53 o 
   3   5  12      610.84      608.56     13.16 o 
   4   5  12      464.14      473.25     13.30 o 
   5   5  12      763.62      743.10     19.54 o 
   6   5  12      350.46      326.09     30.21 o 
   7   5  12      252.86      231.67     12.46 o 
   8   5  12      130.73      132.00      8.91 o 
  -3   6  12      168.77      176.58     14.64 o 
  -2   6  12      209.32      227.80     15.69 o 
  -1   6  12      130.32      141.37      8.00 o 
   0   6  12      144.82      175.57      6.89 o 
   1   6  12      122.78      130.03      9.98 o 
   2   6  12       34.02       34.54      4.85 o 
   3   6  12       29.28       26.63      2.82 o 
   4   6  12       30.47       36.90      4.08 o 
   5   6  12      375.09      343.78     27.41 o 
   6   6  12      227.71      234.01     12.49 o 
   7   6  12        0.24       -2.79      4.59 o 
   8   6  12       64.24       70.12     12.77 o 
  -2   7  12       54.78       53.56      4.38 o 
  -1   7  12      310.38      301.57     13.90 o 
   0   7  12       61.02       58.83      4.18 o 
   1   7  12       19.75       18.70      2.92 o 
   2   7  12       64.98       56.42      6.25 o 
   3   7  12      124.09      129.44      5.80 o 
   4   7  12      950.39      973.41     34.99 o 
   5   7  12       85.00       89.85      8.88 o 
   6   7  12      245.62      230.57     12.92 o 
   7   7  12       28.96       28.29      6.07 o 
   8   7  12        5.00        4.93      5.39 o 
  -2   8  12       24.49       31.05      4.94 o 
  -1   8  12       24.93       22.81      3.64 o 
   0   8  12        9.13        6.76      3.53 o 
   1   8  12       51.63       55.20      4.67 o 
   2   8  12      119.10      138.12      6.77 o 
   3   8  12       91.22       89.70      4.65 o 
   4   8  12      317.53      305.95     11.11 o 
   5   8  12      278.23      284.58     14.66 o 
   6   8  12       71.61       70.19      9.19 o 
   7   8  12       27.46       17.67      5.67 o 
  -1   9  12       15.91       15.06      4.05 o 
   0   9  12        0.50       -3.32      3.32 o 
   1   9  12       28.65       41.55      4.36 o 
   2   9  12       36.97       44.24      3.93 o 
   3   9  12       66.85       83.08      5.54 o 
   4   9  12       56.71       63.43     10.12 o 
   5   9  12       30.27       28.65      5.82 o 
   6   9  12        2.77        2.08      5.32 o 
   7   9  12        6.85       11.99      9.19 o 
   0  10  12       43.60       62.94      8.14 o 
   1  10  12       37.04       41.32      5.46 o 
   2  10  12      272.37      312.15     15.37 o 
   3  10  12      398.21      416.87     20.13 o 
   4  10  12       79.31       78.61      8.27 o 
   5  10  12       99.09      114.09      9.38 o 
   6  10  12       44.12       54.24      7.30 o 
   1  11  12       13.89       16.84      4.03 o 
   2  11  12        7.23       16.07      3.59 o 
   3  11  12       52.51       48.48     14.64 o 
   4  11  12      101.81       96.36      9.32 o 
   5  11  12       26.71       22.36      6.77 o 
   0  -2  13       12.53       13.92      4.95 o 
   1  -2  13        7.42        1.57      4.51 o 
   2  -2  13        3.65        5.51      4.39 o 
   3  -2  13      173.69      179.72     10.02 o 
   4  -2  13      389.17      429.87     18.28 o 
  -1  -1  13      178.90      181.08     17.44 o 
   0  -1  13      209.38      236.58     11.89 o 
   1  -1  13       90.39       90.79     22.73 o 
   2  -1  13       38.64       33.96      3.65 o 
   3  -1  13       13.14        9.00      4.34 o 
   4  -1  13       18.97       15.96      5.65 o 
   5  -1  13       18.57       12.58      6.17 o 
  -1   0  13        5.76       12.30      4.62 o 
   0   0  13        1.45        4.03      3.66 o 
   1   0  13       17.43       16.79      3.30 o 
   2   0  13      111.42      120.57      6.39 o 
   3   0  13      176.71      170.28      6.98 o 
   4   0  13      230.64      218.16      8.53 o 
   5   0  13      239.59      219.98     11.42 o 
   6   0  13      113.99      114.68      9.21 o 
  -2   1  13      166.70      165.68     14.01 o 
  -1   1  13      147.32      149.01      8.48 o 
   0   1  13       76.62       71.65      6.07 o 
   1   1  13      192.53      189.90      8.36 o 
   2   1  13      252.32      264.57     13.48 o 
   3   1  13      510.21      537.50     16.32 o 
   4   1  13      260.32      283.14     11.51 o 
   5   1  13      261.73      258.68     11.40 o 
   6   1  13       63.07       57.38      6.66 o 
  -2   2  13       31.80       50.45      5.30 o 
  -1   2  13       52.14       60.05      4.07 o 
   0   2  13        2.29        0.40      3.39 o 
   1   2  13        6.41        4.92      3.32 o 
   2   2  13       94.82       87.52      4.92 o 
   3   2  13       26.15       32.15      3.35 o 
   4   2  13       43.67       40.61      5.09 o 
   5   2  13       40.81       35.48      4.96 o 
   6   2  13       75.95       73.45      6.30 o 
   7   2  13       26.30       22.20      4.73 o 
  -2   3  13        2.31       -2.98      3.96 o 
  -1   3  13       14.66       15.22      3.18 o 
   0   3  13       91.48       98.44      5.76 o 
   1   3  13      203.60      209.07     11.25 o 
   2   3  13      721.00      700.14     24.99 o 
   3   3  13      785.36      783.75     36.71 o 
   4   3  13      534.35      560.43     15.68 o 
   5   3  13      184.36      176.65     14.26 o 
   6   3  13       37.03       32.17      5.02 o 
   7   3  13      233.24      231.97     10.58 o 
  -2   4  13       65.77       71.64      5.91 o 
  -1   4  13        8.94       16.86      3.82 o 
   0   4  13       43.57       42.68      3.97 o 
   1   4  13       20.81       23.22      3.61 o 
   2   4  13      119.36      124.58      5.86 o 
   3   4  13       19.08       23.29      4.57 o 
   4   4  13       15.29       12.51      3.16 o 
   5   4  13       12.36       12.38      8.68 o 
   6   4  13       13.28       16.18      5.36 o 
   7   4  13      375.55      356.40     17.15 o 
  -2   5  13        0.05       -2.45      4.17 o 
  -1   5  13        1.84       -1.67      3.15 o 
   0   5  13      161.80      174.70      7.39 o 
   1   5  13      440.11      425.26     17.58 o 
   2   5  13      272.66      271.97      9.44 o 
   3   5  13       82.81       74.93      4.50 o 
   4   5  13       24.04       18.37      3.39 o 
   5   5  13       59.73       54.37     11.52 o 
   6   5  13      151.66      148.51      9.84 o 
   7   5  13       53.13       36.00      6.46 o 
  -2   6  13       12.75       15.17      4.48 o 
  -1   6  13        9.63       11.13      4.03 o 
   0   6  13       15.01       10.02      3.36 o 
   1   6  13      214.27      228.18      9.78 o 
   2   6  13      316.01      313.92     10.57 o 
   3   6  13      165.12      173.82      6.97 o 
   4   6  13      254.72      244.50     28.81 o 
   5   6  13        9.64        6.60      4.85 o 
   6   6  13      158.52      162.52     15.88 o 
   7   6  13      149.03      154.68     10.28 o 
  -1   7  13       57.53       59.72      4.55 o 
   0   7  13       32.73       35.67      3.66 o 
   1   7  13       58.26       58.56      7.60 o 
   2   7  13       87.90      111.09     11.58 o 
   3   7  13        5.83        6.66      4.35 o 
   4   7  13       74.96       67.10      7.68 o 
   5   7  13       24.14       17.87      5.82 o 
   6   7  13       99.09       92.05      8.30 o 
   7   7  13      238.63      240.83     13.61 o 
  -1   8  13      205.41      220.32     21.32 o 
   0   8  13      279.40      304.59     18.79 o 
   1   8  13      201.77      219.20     14.20 o 
   2   8  13       61.84       66.48      4.92 o 
   3   8  13      209.13      223.73     12.77 o 
   4   8  13        2.03        7.61      5.72 o 
   5   8  13        2.15        1.67      9.50 o 
   6   8  13       15.95       21.18      6.41 o 
   0   9  13       35.36       33.03      4.49 o 
   1   9  13       15.05       20.27      3.77 o 
   2   9  13       13.36       12.19      3.68 o 
   3   9  13        0.27       -3.09      4.36 o 
   4   9  13        2.11       -0.43      5.72 o 
   5   9  13      177.49      170.80     11.06 o 
   6   9  13      280.59      284.02     30.21 o 
   2  10  13        4.49        6.15      4.05 o 
   3  10  13       80.90       76.11      7.49 o 
   4  10  13      119.27      139.39     12.92 o 
   1   0  14       11.68        8.85      3.65 o 
   2   0  14       31.13       20.98      4.98 o 
   3   0  14        4.09        5.92      6.23 o 
   0   1  14      262.24      277.46     21.33 o 
   1   1  14      353.15      350.56     15.41 o 
   2   1  14      187.52      203.58     10.34 o 
   3   1  14      160.41      186.86     14.33 o 
   4   1  14       44.08       38.49      6.53 o 
   5   1  14        1.11       -2.49     11.83 o 
   0   2  14       18.62       20.55      4.55 o 
   1   2  14       46.27       49.96      5.51 o 
   2   2  14       31.76       34.29      4.19 o 
   3   2  14       36.37       41.41      6.02 o 
   4   2  14      105.82      102.50      9.92 o 
   5   2  14        5.55        1.73      7.16 o 
   0   3  14      127.63      139.74      9.81 o 
   1   3  14      192.73      190.27      8.47 o 
   2   3  14      117.53      122.27      6.01 o 
   3   3  14       18.11       22.20      4.64 o 
   4   3  14       59.11       57.92      5.96 o 
   5   3  14      404.65      423.39     16.21 o 
   0   4  14      183.90      193.21     10.12 o 
   1   4  14       25.57       28.14      3.92 o 
   2   4  14        4.76        7.07      3.24 o 
   3   4  14       49.67       52.99      8.89 o 
   4   4  14       35.86       27.71      5.05 o 
   5   4  14      419.47      410.95     15.74 o 
   6   4  14       16.85       13.01      6.10 o 
   0   5  14       42.29       47.32      4.42 o 
   1   5  14        6.25        4.73      3.46 o 
   2   5  14        9.25        2.46      4.54 o 
   3   5  14      166.72      183.49      9.23 o 
   4   5  14      357.78      349.65     14.05 o 
   5   5  14      407.17      400.64     28.03 o 
   6   5  14      416.05      415.62     30.21 o 
   0   6  14      166.71      190.02      8.37 o 
   1   6  14       48.66       50.06      4.76 o 
   2   6  14       40.14       41.98      4.72 o 
   3   6  14        1.14       -4.49      4.81 o 
   4   6  14       21.10       31.26     12.61 o 
   5   6  14        1.93       -4.07      5.04 o 
   6   6  14        3.61        8.10     14.33 o 
   1   7  14       10.40        9.76      3.93 o 
   2   7  14      206.55      219.49     18.15 o 
   3   7  14       98.14       89.09      7.92 o 
   4   7  14      171.08      172.54     20.09 o 
   5   7  14      286.57      280.51     17.28 o 
   1   8  14       24.18       33.10      4.48 o 
   2   8  14        5.54        2.52      3.64 o 
   3   8  14       91.60       88.74      7.83 o 
   4   8  14      107.26       67.27     17.44 o 
                                                 
